# Supplementary material for: Genomic regions, candidate genes, and pleiotropic variants associated with physiological and anatomical indicators of heat stress response in lactating sows
Source: BMC Genomics. 2024 May 13;25:467. doi: 10.1186/s12864-024-10365-4 (PMC11092106; doi:10.1186/s12864-024-10365-4)
Supplement: Supplementary file 2 — Supplementary Material 2 [file 12864_2024_10365_MOESM2_ESM.xlsx]

## Sheet: Sheet 1
Table S1. Variants significantly associated with indicators os heat stress response in lactanting sows
Trait	SNP	Chr	Position (bp)	Effect size	SE	p-value	Region
BCS_cal	13_131195060_A	13	131195060	-0.46417	0.0947147	9.54895e-07	intron variant, non coding transcript variant
BCS_cal	13_131198219_T	13	131198219	-0.464639	0.0947443	9.38374e-07	intron variant, non coding transcript variant
BCS_cal	13_131200333_A	13	131200333	-0.475289	0.0951012	5.80117e-07	intron variant, non coding transcript variant
BCS_cal	13_131201128_C	13	131201128	-0.469436	0.0951558	8.08337e-07	intron variant, non coding transcript variant
EA	7_39303762_A	7	39303762	15.3642	3.07145	5.66573e-07	splice region variant, intron variant
EA	7_39305689_A	7	39305689	15.7153	3.09092	3.6887e-07	intron variant
EA	7_39306371_C	7	39306371	17.8103	3.55804	5.5677e-07	intron variant
HD	2_2677442_A	2	2677442	-0.178478	0.0365392	1.03665e-06	intron variant
HD	7_17063229_G	7	17063229	0.147294	0.0298465	8.0126e-07	intron variant
HD	15_126575680_C	15	126575680	0.207105	0.0408184	3.89884e-07	intron variant
HD	15_126576120_A	15	126576120	0.207105	0.0408184	3.89884e-07	intron variant
HD	15_126576736_C	15	126576736	0.207105	0.0408184	3.89884e-07	intron variant
HD	15_126578009_A	15	126578009	0.209875	0.0411996	3.50426e-07	intron variant
HD	15_126578571_C	15	126578571	0.210291	0.0412278	3.38373e-07	intron variant
HD	15_126579790_T	15	126579790	0.20126	0.0407163	7.69394e-07	intron variant
HD	15_126580989_C	15	126580989	0.210291	0.0412278	3.38373e-07	intron variant
HD	15_126581768_A	15	126581768	0.210291	0.0412278	3.38373e-07	intron variant
HD	15_126582362_G	15	126582362	0.210291	0.0412278	3.38373e-07	intron variant
HD	15_126586302_C	15	126586302	0.207418	0.0408849	3.91144e-07	intron variant
HD	15_126602850_T	15	126602850	0.212443	0.0432869	9.21039e-07	intron variant
HD	15_126607437_T	15	126607437	0.220111	0.0435765	4.39191e-07	intron variant
HD	15_126609737_A	15	126609737	0.210429	0.042921	9.45292e-07	intron variant
PS	9_470047_A	9	470047	0.0938778	0.0186034	4.50518e-07	intron variant
PS	9_481970_G	9	481970	0.0925156	0.0184648	5.43233e-07	3 prime UTR variant
RR	7_23843264_G	7	23843264	-2.30156	0.463933	7.01436e-07	splice polypyrimidine tract variant, intron variant
RR	7_23886397_G	7	23886397	-2.2319	0.458713	1.14119e-06	intron variant
RR	7_23892506_C	7	23892506	-2.24138	0.460863	1.15365e-06	intron variant
RR	7_23905782_G	7	23905782	-2.24301	0.456415	8.90532e-07	intron variant
RR	7_23913884_T	7	23913884	-2.23944	0.458179	1.02023e-06	intron variant
RR	7_23919566_T	7	23919566	-2.22794	0.457474	1.11542e-06	intron variant
RR	7_23936480_C	7	23936480	-2.42806	0.466323	1.92091e-07	non coding transcript exon variant
RR	7_23945958_G	7	23945958	-2.47575	0.466922	1.14367e-07	intergenic variant
RR	7_24051539_C	7	24051539	-2.34955	0.455119	2.43673e-07	synonymous variant
RR	7_39351307_C	7	39351307	-2.60079	0.520578	5.85428e-07	intergenic variant
RR	7_39355266_C	7	39355266	-2.56389	0.52304	9.49151e-07	intron variant
RR	8_79518715_T	8	79518715	2.85054	0.58415	1.06189e-06	intergenic variant
RR	8_79522877_A	8	79522877	2.87699	0.583434	8.17567e-07	intergenic variant
RR	8_79530183_A	8	79530183	2.87699	0.583434	8.17567e-07	intergenic variant
RR	8_79532515_A	8	79532515	2.87699	0.583434	8.17567e-07	intergenic variant
RR	8_79534072_T	8	79534072	2.87699	0.583434	8.17567e-07	intergenic variant
RR	8_79535545_T	8	79535545	2.86926	0.582936	8.56287e-07	intergenic variant
RR	8_79538654_C	8	79538654	2.85446	0.582326	9.49543e-07	intergenic variant
RR	8_79539013_A	8	79539013	2.8293	0.58095	1.11526e-06	intergenic variant
RR	8_79540101_T	8	79540101	2.87457	0.583101	8.23171e-07	intergenic variant
RR	8_79545451_A	8	79545451	2.87699	0.583434	8.17567e-07	intergenic variant
RR	8_79549027_G	8	79549027	2.87699	0.583434	8.17567e-07	non coding transcript exon variant
RR	8_79554168_A	8	79554168	2.87699	0.583434	8.17567e-07	intergenic variant
RR	8_79558744_A	8	79558744	2.9545	0.588107	5.06748e-07	intergenic variant
RR	8_79561407_A	8	79561407	2.87699	0.583434	8.17567e-07	intergenic variant
RR	8_79630035_A	8	79630035	2.8293	0.58095	1.11526e-06	intergenic variant
RR	8_79635229_A	8	79635229	2.8293	0.58095	1.11526e-06	intergenic variant
RR	8_79658971_G	8	79658971	2.81951	0.58019	1.17608e-06	intergenic variant
RR	8_79664431_C	8	79664431	2.84014	0.584246	1.16669e-06	intergenic variant
RR	8_79669879_C	8	79669879	2.84782	0.580112	9.15031e-07	intergenic variant
RR	8_79674675_T	8	79674675	2.85785	0.579474	8.14782e-07	intergenic variant
RR	8_79678124_A	8	79678124	2.83242	0.579432	1.01724e-06	intergenic variant
RR	8_79680311_T	8	79680311	2.83612	0.575534	8.31551e-07	intergenic variant
RR	8_79684982_T	8	79684982	2.81351	0.57586	1.03035e-06	intergenic variant
RR	8_79688500_C	8	79688500	2.83994	0.573928	7.48861e-07	intergenic variant
RR	8_79690595_A	8	79690595	2.82745	0.574457	8.56826e-07
RR	8_79693509_AT	8	79693509	2.84196	0.575724	7.96079e-07
RR	8_79909652_G	8	79909652	2.93031	0.57825	4.02962e-07	intron variant, non coding transcript variant
RR	8_80358650_G	8	80358650	2.70177	0.556326	1.19512e-06	intron variant
RR	8_80401982_A	8	80401982	3.16622	0.646312	9.63737e-07	intron variant
RR	8_80430101_A	8	80430101	3.27841	0.646078	3.88888e-07	intron variant
RR	8_80437485_G	8	80437485	3.18616	0.637189	5.72317e-07	intron variant
RR	8_80448311_A	8	80448311	3.16436	0.636941	6.76257e-07	intron variant
RR	8_80461727_C	8	80461727	3.92178	0.782853	5.45426e-07	intron variant
RR	8_80462738_G	8	80462738	3.84179	0.772939	6.68257e-07	intron variant
RR	8_80469777_G	8	80469777	3.18578	0.636792	5.64871e-07	intron variant
RR	8_80470676_G	8	80470676	3.97707	0.785991	4.19371e-07	intron variant
RR	8_80471691_A	8	80471691	3.16436	0.636941	6.76257e-07	intron variant
RR	8_80473435_T	8	80473435	3.14847	0.63592	7.38162e-07	intron variant
RR	8_80475642_G	8	80475642	3.28806	0.640819	2.88172e-07	intron variant
RR	8_80477234_T	8	80477234	3.18578	0.636792	5.64871e-07	intron variant
RR	8_80477908_G	8	80477908	3.18578	0.636792	5.64871e-07	intron variant
RR	8_80478830_T	8	80478830	3.17752	0.63659	5.99203e-07	intron variant
RR	8_80481645_AT	8	80481645	3.83087	0.76857	6.21492e-07
RR	8_80492107_A	8	80492107	3.29162	0.675984	1.11954e-06	intron variant
RR	8_80509831_G	8	80509831	3.92087	0.799604	9.41349e-07	intron variant
RR	8_80673033_A	8	80673033	3.31813	0.681764	1.13322e-06	intergenic variant
RR	8_80674817_T	8	80674817	3.49293	0.685412	3.46726e-07	intergenic variant
RR	8_80677037_A	8	80677037	3.37352	0.679835	6.96734e-07	intron variant
RR	8_80678894_C	8	80678894	3.37352	0.679835	6.96734e-07	intron variant
RR	8_80679218_A	8	80679218	3.3851	0.679716	6.35304e-07	intron variant
RR	8_80680241_T	8	80680241	3.3851	0.679716	6.35304e-07	intron variant
RR	8_80680582_G	8	80680582	3.3851	0.679716	6.35304e-07	intron variant
RR	8_80681227_A	8	80681227	3.39213	0.680267	6.14916e-07	intron variant
RR	8_80682336_G	8	80682336	3.3851	0.679716	6.35304e-07	intron variant
RR	8_80683197_A	8	80683197	3.42702	0.678835	4.45575e-07	intron variant
RR	8_80683844_T	8	80683844	3.3851	0.679716	6.35304e-07	intron variant
RR	8_80684841_C	8	80684841	3.41553	0.678295	4.76708e-07	intron variant
RR	8_80688592_G	8	80688592	3.39982	0.68207	6.20993e-07	intron variant
RR	8_80689590_G	8	80689590	3.34643	0.678867	8.2467e-07	intron variant
RR	8_80689919_CACT	8	80689919	3.37371	0.679176	6.78739e-07
RR	8_80693076_A	8	80693076	3.33686	0.680478	9.40458e-07	intron variant
RR	8_80696944_T	8	80696944	3.48235	0.679675	2.99824e-07	intron variant
RR	8_80699562_T	8	80699562	3.40849	0.681046	5.59253e-07	intron variant
RR	8_80727453_A	8	80727453	3.27793	0.663057	7.66699e-07	intron variant
RR	8_80734740_C	8	80734740	3.2894	0.667625	8.34931e-07	intron variant
RR	8_80806197_T	8	80806197	4.15836	0.846625	9.02962e-07	intron variant
RR	8_80807661_G	8	80807661	4.13694	0.846381	1.01973e-06	intron variant
RR	8_80808919_T	8	80808919	3.46973	0.714722	1.20595e-06	intron variant
RR	8_80809566_A	8	80809566	4.2499	0.84853	5.48448e-07	intron variant
RR	8_80809640_G	8	80809640	3.46973	0.714722	1.20595e-06	intron variant
RR	8_80809838_CT	8	80809838	4.2499	0.84853	5.48448e-07
RR	8_80810376_T	8	80810376	3.46973	0.714722	1.20595e-06	intron variant
RR	8_80811062_C	8	80811062	4.28122	0.855782	5.6531e-07	intron variant
RR	8_80819917_G	8	80819917	3.46973	0.714722	1.20595e-06	intron variant
RR	8_80841211_GT	8	80841211	4.23755	0.868653	1.07006e-06
RR	8_80843941_T	8	80843941	4.26788	0.868839	9.00759e-07	intron variant
RR	8_80874951_G	8	80874951	4.59484	0.893595	2.71874e-07	intron variant
RR	8_80878477_G	8	80878477	4.31705	0.879306	9.12573e-07	intron variant
RR	8_80879644_G	8	80879644	4.42254	0.875043	4.32472e-07	intron variant
RR	8_80913041_G	8	80913041	4.34576	0.892023	1.10588e-06	intron variant
RR	8_80920355_A	8	80920355	3.53163	0.712307	7.1219e-07	intron variant
RR	8_80928564_G	8	80928564	4.48393	0.906684	7.59837e-07	intron variant
RR	8_80930376_A	8	80930376	4.48393	0.906684	7.59837e-07	intron variant
RR	8_80936350_G	8	80936350	4.40609	0.881961	5.85967e-07	intron variant
RR	8_80939825_G	8	80939825	4.43087	0.882682	5.17301e-07	intron variant
RR	8_80966843_C	8	80966843	4.69482	0.944824	6.73038e-07	intron variant
RR	8_81092365_C	8	81092365	4.73194	0.94472	5.47622e-07	intron variant
RR	8_81155471_A	8	81155471	4.62678	0.94222	9.08422e-07	intergenic variant
RR	8_81163081_C	8	81163081	4.62678	0.94222	9.08422e-07	intergenic variant
RR	8_81164213_G	8	81164213	4.62678	0.94222	9.08422e-07	intergenic variant
RR	8_81173969_C	8	81173969	4.62518	0.942193	9.15644e-07	intergenic variant
RR	8_81236896_T	8	81236896	4.69573	0.940852	6.00881e-07	intron variant
RR	8_81240491_G	8	81240491	4.59087	0.941777	1.0898e-06	intron variant
RR	8_81266264_T	8	81266264	4.62511	0.941987	9.10966e-07	intron variant
RR	8_81269516_G	8	81269516	4.62511	0.941987	9.10966e-07	intron variant
RR	8_81283977_C	8	81283977	4.59087	0.941777	1.0898e-06	intergenic variant
RR	8_81284565_C	8	81284565	4.62511	0.941987	9.10966e-07	intergenic variant
RR	8_81289607_G	8	81289607	4.62511	0.941987	9.10966e-07	intergenic variant
RR	8_81290898_G	8	81290898	4.62511	0.941987	9.10966e-07	intergenic variant
RR	8_81292062_T	8	81292062	4.62511	0.941987	9.10966e-07	intergenic variant
RR	8_81294206_G	8	81294206	4.62511	0.941987	9.10966e-07	intergenic variant
RR	8_81295235_A	8	81295235	4.62415	0.941879	9.13123e-07	intergenic variant
RR	8_81299105_G	8	81299105	4.62511	0.941987	9.10966e-07	intergenic variant
RR	8_81302722_G	8	81302722	4.63227	0.94196	8.75717e-07	intergenic variant
RR	8_81303915_T	8	81303915	4.62511	0.941987	9.10966e-07	intergenic variant
RR	8_81307145_A	8	81307145	4.63227	0.94196	8.75717e-07	intergenic variant
RR	8_81310484_G	8	81310484	4.63227	0.94196	8.75717e-07	regulatory region variant
RR	8_81312125_A	8	81312125	4.63227	0.94196	8.75717e-07	intergenic variant
RR	8_81313528_T	8	81313528	4.63227	0.94196	8.75717e-07	intergenic variant
RR	8_81315021_A	8	81315021	4.78085	0.944413	4.14339e-07	intergenic variant
RR	8_81317019_G	8	81317019	4.78085	0.944413	4.14339e-07	intergenic variant
RR	8_81319178_T	8	81319178	4.78085	0.944413	4.14339e-07	intergenic variant
RR	8_81320527_C	8	81320527	4.66655	0.94338	7.55079e-07	intergenic variant
RR	8_81327224_C	8	81327224	4.78085	0.944413	4.14339e-07	intergenic variant
RR	8_81328951_CT	8	81328951	4.62511	0.941987	9.10966e-07
RR	8_81330741_T	8	81330741	4.80745	0.944717	3.60385e-07	intergenic variant
RR	8_81335069_A	8	81335069	4.80745	0.944717	3.60385e-07	intergenic variant
RR	8_81336429_C	8	81336429	4.83441	0.944969	3.12184e-07	intergenic variant
RR	8_81336711_G	8	81336711	4.80745	0.944717	3.60385e-07	intergenic variant
RR	8_81338537_TCTAA	8	81338537	4.80745	0.944717	3.60385e-07
RR	8_81344792_C	8	81344792	4.80745	0.944717	3.60385e-07	intergenic variant
RR	8_81346572_A	8	81346572	4.65845	0.942246	7.6541e-07	intergenic variant
RR	8_81347747_C	8	81347747	4.80745	0.944717	3.60385e-07	intergenic variant
RR	8_81348919_G	8	81348919	4.79703	0.944883	3.83745e-07	intergenic variant
RR	8_81350197_A	8	81350197	4.79729	0.94447	3.78727e-07	intergenic variant
RR	8_81354101_AG	8	81354101	4.79905	0.94449	3.75262e-07
RR	8_81356615_G	8	81356615	4.79185	0.944523	3.90961e-07	regulatory region variant
RR	8_81358701_T	8	81358701	4.79185	0.944523	3.90961e-07	regulatory region variant
RR	8_81362081_A	8	81362081	4.77365	0.944443	4.31618e-07	intergenic variant
RR	8_81363330_G	8	81363330	4.77365	0.944443	4.31618e-07	intergenic variant
RR	8_81363867_C	8	81363867	4.77365	0.944443	4.31618e-07	intergenic variant
RR	8_81368176_TG	8	81368176	4.78085	0.944413	4.14339e-07
RR	8_81369114_A	8	81369114	4.78085	0.944413	4.14339e-07	intergenic variant
RR	8_81373864_A	8	81373864	4.58801	0.919728	6.08704e-07	intergenic variant
RR	8_81375124_G	8	81375124	4.78085	0.944413	4.14339e-07	intergenic variant
RR	8_81377115_C	8	81377115	4.78085	0.944413	4.14339e-07	regulatory region variant
RR	8_81378296_C	8	81378296	4.78085	0.944413	4.14339e-07	intergenic variant
RR	8_81379814_C	8	81379814	4.78085	0.944413	4.14339e-07	intergenic variant
RR	8_81380617_C	8	81380617	4.74638	0.944202	4.98537e-07	intergenic variant
RR	8_81381962_C	8	81381962	4.78085	0.944413	4.14339e-07	intergenic variant
RR	8_81384059_CCTTT	8	81384059	4.78085	0.944413	4.14339e-07
RR	8_81385697_C	8	81385697	4.78085	0.944413	4.14339e-07	intergenic variant
RR	8_81386399_A	8	81386399	4.78085	0.944413	4.14339e-07	intergenic variant
RR	8_81390426_C	8	81390426	4.78085	0.944413	4.14339e-07	intergenic variant
RR	8_81392199_A	8	81392199	4.78085	0.944413	4.14339e-07	intergenic variant
RR	8_81393030_G	8	81393030	4.78085	0.944413	4.14339e-07	regulatory region variant
RR	8_81393551_C	8	81393551	4.63227	0.94196	8.75717e-07	intergenic variant
RR	8_81395661_C	8	81395661	4.78085	0.944413	4.14339e-07	intergenic variant
RR	8_81396133_AGTGTT	8	81396133	4.55381	0.922168	7.88632e-07
RR	8_81396944_A	8	81396944	4.78085	0.944413	4.14339e-07	intergenic variant
RR	8_81397717_G	8	81397717	4.78085	0.944413	4.14339e-07	intergenic variant
RR	8_81398308_G	8	81398308	4.78085	0.944413	4.14339e-07	intergenic variant
RR	8_81400157_C	8	81400157	4.78085	0.944413	4.14339e-07	intergenic variant
RR	8_81401899_G	8	81401899	4.78085	0.944413	4.14339e-07	intergenic variant
RR	8_81404143_G	8	81404143	4.78085	0.944413	4.14339e-07	intergenic variant
RR	8_81407689_GAC	8	81407689	4.78085	0.944413	4.14339e-07
RR	8_81409926_T	8	81409926	4.58801	0.919728	6.08704e-07	intergenic variant
RR	8_81410305_T	8	81410305	4.63227	0.94196	8.75717e-07	intergenic variant
RR	8_81412417_C	8	81412417	4.77365	0.944443	4.31618e-07	intergenic variant
RR	8_81414165_A	8	81414165	4.77365	0.944443	4.31618e-07	regulatory region variant
RR	8_81419728_T	8	81419728	4.58801	0.919728	6.08704e-07	intergenic variant
RR	8_81421309_T	8	81421309	4.87204	0.962252	4.12368e-07	intergenic variant
RR	8_81421800_A	8	81421800	4.89991	0.962492	3.56455e-07	intergenic variant
RR	8_81422231_C	8	81422231	4.87204	0.962252	4.12368e-07
RR	8_81422714_T	8	81422714	4.92434	0.97247	4.11106e-07	intergenic variant
RR	8_81423371_C	8	81423371	4.72025	0.963038	9.51494e-07	intergenic variant
RR	8_81423749_A	8	81423749	4.87204	0.962252	4.12368e-07	intergenic variant
RR	8_81424899_T	8	81424899	4.87204	0.962252	4.12368e-07	intergenic variant
RR	8_81425522_T	8	81425522	4.87204	0.962252	4.12368e-07	intergenic variant
RR	8_81425957_A	8	81425957	4.87204	0.962252	4.12368e-07	intergenic variant
RR	8_81426302_G	8	81426302	4.87204	0.962252	4.12368e-07	intergenic variant
RR	8_81426681_G	8	81426681	4.87204	0.962252	4.12368e-07	intergenic variant
RR	8_81426998_A	8	81426998	4.87204	0.962252	4.12368e-07	intergenic variant
RR	8_81428787_A	8	81428787	4.86496	0.962304	4.29189e-07	intergenic variant
RR	8_81435134_A	8	81435134	4.66681	0.935867	6.14469e-07	intergenic variant
RR	8_81438040_A	8	81438040	4.87204	0.962252	4.12368e-07	intergenic variant
RR	8_81439251_T	8	81439251	5.02386	0.964979	1.92769e-07	intergenic variant
RR	8_81440919_G	8	81440919	4.63227	0.94196	8.75717e-07	intergenic variant
RR	8_81442397_A	8	81442397	4.87204	0.962252	4.12368e-07	intergenic variant
RR	8_81443695_G	8	81443695	4.66681	0.935867	6.14469e-07	intergenic variant
RR	8_81444906_A	8	81444906	4.76201	0.963276	7.67097e-07	intergenic variant
RR	8_81446758_C	8	81446758	5.03107	0.964951	1.85002e-07	intergenic variant
RR	8_81449093_G	8	81449093	4.8813	0.962409	3.93737e-07	intergenic variant
RR	8_81457629_A	8	81457629	4.87204	0.962252	4.12368e-07	intergenic variant
RR	8_81458793_T	8	81458793	4.87204	0.962252	4.12368e-07	intergenic variant
RR	8_81459648_C	8	81459648	4.85819	0.962422	4.46737e-07	intergenic variant
RR	8_81460138_C	8	81460138	4.87204	0.962252	4.12368e-07	intergenic variant
RR	8_81460944_G	8	81460944	4.87204	0.962252	4.12368e-07	intergenic variant
RR	8_81462839_C	8	81462839	4.87204	0.962252	4.12368e-07	intergenic variant
RR	8_81466173_G	8	81466173	4.87204	0.962252	4.12368e-07	intergenic variant
RR	8_81469502_T	8	81469502	4.77235	0.935194	3.342e-07	intergenic variant
RR	8_81470812_C	8	81470812	4.77177	0.93557	3.38964e-07	intergenic variant
RR	8_81474708_G	8	81474708	4.90747	0.963642	3.53129e-07	intergenic variant
RR	8_81476346_T	8	81476346	4.87204	0.962252	4.12368e-07	intergenic variant
RR	8_81477234_G	8	81477234	4.87204	0.962252	4.12368e-07	intergenic variant
RR	8_81477867_T	8	81477867	4.65144	0.942199	7.94173e-07	intergenic variant
RR	8_81478479_A	8	81478479	4.77235	0.935194	3.342e-07	intergenic variant
RR	8_81479392_G	8	81479392	4.87204	0.962252	4.12368e-07	intergenic variant
RR	8_81481496_G	8	81481496	4.87204	0.962252	4.12368e-07	intergenic variant
RR	8_81484673_G	8	81484673	4.87204	0.962252	4.12368e-07	intergenic variant
RR	8_81488326_G	8	81488326	4.87204	0.962252	4.12368e-07	non coding transcript exon variant
RR	8_81489749_A	8	81489749	4.87204	0.962252	4.12368e-07	non coding transcript exon variant
RR	8_81490996_G	8	81490996	4.87204	0.962252	4.12368e-07	non coding transcript exon variant
RR	8_81495316_G	8	81495316	4.87204	0.962252	4.12368e-07	intergenic variant
RR	8_81497003_T	8	81497003	4.87204	0.962252	4.12368e-07	intergenic variant
RR	8_81499092_G	8	81499092	4.87204	0.962252	4.12368e-07	intergenic variant
RR	8_81500923_T	8	81500923	4.87204	0.962252	4.12368e-07	intergenic variant
RR	8_81505260_C	8	81505260	4.61014	0.935773	8.36914e-07	intergenic variant
RR	8_81511606_G	8	81511606	4.66681	0.935867	6.14469e-07	intergenic variant
RR	8_81513419_T	8	81513419	4.66681	0.935867	6.14469e-07	intergenic variant
RR	8_81515686_A	8	81515686	4.66681	0.935867	6.14469e-07	intergenic variant
RR	8_81516525_A	8	81516525	4.87204	0.962252	4.12368e-07	intergenic variant
RR	8_81517435_AACAT	8	81517435	4.66681	0.935867	6.14469e-07
RR	8_81519923_A	8	81519923	4.66681	0.935867	6.14469e-07	intergenic variant
RR	8_81523977_T	8	81523977	4.87204	0.962252	4.12368e-07	regulatory region variant
RR	8_81525049_G	8	81525049	4.66681	0.935867	6.14469e-07	intergenic variant
RR	8_81525766_TA	8	81525766	4.77235	0.935194	3.342e-07
RR	8_81527422_C	8	81527422	4.87204	0.962252	4.12368e-07	intergenic variant
RR	8_81528942_T	8	81528942	4.87204	0.962252	4.12368e-07
RR	8_81530451_A	8	81530451	4.92434	0.97247	4.11106e-07	intergenic variant
RR	8_81531775_G	8	81531775	4.88838	0.962208	3.76698e-07	intergenic variant
RR	8_81532568_C	8	81532568	4.87204	0.962252	4.12368e-07
RR	8_81533131_A	8	81533131	4.86488	0.962276	4.29036e-07	intergenic variant
RR	8_81536004_A	8	81536004	4.86488	0.962276	4.29036e-07	intergenic variant
RR	8_81537795_G	8	81537795	4.75828	0.963657	7.90377e-07	intergenic variant
RR	8_81538048_G	8	81538048	4.86488	0.962276	4.29036e-07	intergenic variant
RR	8_81538907_G	8	81538907	4.85678	0.962198	4.47412e-07	intergenic variant
RR	8_81541831_G	8	81541831	4.85678	0.962198	4.47412e-07	intergenic variant
RR	8_81546958_T	8	81546958	4.76528	0.935231	3.48188e-07	intergenic variant
RR	8_81549837_G	8	81549837	4.75726	0.935162	3.63579e-07	intergenic variant
RR	8_81550500_A	8	81550500	4.75726	0.935162	3.63579e-07	intergenic variant
RR	8_81551917_G	8	81551917	4.75958	0.935183	3.59083e-07	intergenic variant
RR	8_81561170_T	8	81561170	4.75726	0.935162	3.63579e-07	intergenic variant
RR	8_81563767_T	8	81563767	4.75726	0.935162	3.63579e-07	intergenic variant
RR	8_81564660_A	8	81564660	4.76434	0.935126	3.48992e-07	intergenic variant
RR	8_81566514_C	8	81566514	4.85678	0.962198	4.47412e-07	regulatory region variant
RR	8_81568886_G	8	81568886	4.85678	0.962198	4.47412e-07	intergenic variant
RR	8_81569897_A	8	81569897	4.85678	0.962198	4.47412e-07	intergenic variant
RR	8_81570976_G	8	81570976	4.85678	0.962198	4.47412e-07	intergenic variant
RR	8_81573631_T	8	81573631	4.85678	0.962198	4.47412e-07	intergenic variant
RR	8_81575573_T	8	81575573	4.85678	0.962198	4.47412e-07	intergenic variant
RR	8_81577658_C	8	81577658	4.86395	0.962175	4.30038e-07	intergenic variant
RR	8_81578697_G	8	81578697	4.85678	0.962198	4.47412e-07	intergenic variant
RR	8_81579807_G	8	81579807	4.86395	0.962175	4.30038e-07	intergenic variant
RR	8_81580621_A	8	81580621	4.7237	0.937858	4.73662e-07	intergenic variant
RR	8_81581418_C	8	81581418	4.75726	0.935162	3.63579e-07	intergenic variant
RR	8_81581597_G	8	81581597	4.85678	0.962198	4.47412e-07	intergenic variant
RR	8_81582661_T	8	81582661	4.75726	0.935162	3.63579e-07	intergenic variant
RR	8_81583943_C	8	81583943	4.85678	0.962198	4.47412e-07	intergenic variant
RR	8_81585662_G	8	81585662	5.01555	0.96489	2.01378e-07	intergenic variant
RR	8_81585863_A	8	81585863	4.85678	0.962198	4.47412e-07	intergenic variant
RR	8_81586715_A	8	81586715	4.88963	0.959119	3.43183e-07	intergenic variant
RR	8_81587033_C	8	81587033	4.86395	0.962175	4.30038e-07	intergenic variant
RR	8_81588480_A	8	81588480	4.86395	0.962175	4.30038e-07	intergenic variant
RR	8_81590164_G	8	81590164	4.7574	0.963562	7.9211e-07	intergenic variant
T_ES	12_6808169_A	12	6808169	-1.53989	0.306056	4.86877e-07	intergenic variant
T_ES	12_7330820_C	12	7330820	-1.16316	0.233289	6.16682e-07	regulatory region variant
T_ES	14_137210716_G	14	137210716	-1.38737	0.274642	4.38252e-07	intron variant
T_ES	16_22801074_C	16	22801074	-1.14302	0.234603	1.1039e-06	intron variant
T_ES	16_22804340_T	16	22804340	-1.19683	0.239501	5.8172e-07	intron variant
T_ES	17_28358400_A	17	28358400	-1.56363	0.307219	3.58744e-07	intron variant
T_ES	2_21729683_G	2	21729683	-1.14357	0.222676	2.8126e-07	intergenic variant
T_ES	5_83314673_C	5	83314673	-1.5613	0.302818	2.52424e-07	intron variant
T_ES	5_83647158_C	5	83647158	-1.1885	0.243209	1.02516e-06	intron variant
T_ES	5_85914808_T	5	85914808	-1.58986	0.273339	6.01085e-09	intron variant, non coding transcript variant
T_ES	5_85980407_T	5	85980407	-1.50264	0.26688	1.79786e-08	intron variant, non coding transcript variant
T_ES	5_86004239_T	5	86004239	-1.43066	0.261706	4.58554e-08	intron variant, non coding transcript variant
T_ES	5_86011234_C	5	86011234	-1.43752	0.262427	4.30649e-08	intron variant, non coding transcript variant
T_ES	5_86026067_A	5	86026067	-1.51412	0.267284	1.47154e-08	intron variant, non coding transcript variant
T_ES	5_86030190_T	5	86030190	-1.31075	0.252217	2.02644e-07	intron variant, non coding transcript variant
T_ES	5_86033079_C	5	86033079	-1.31705	0.252724	1.87423e-07	intron variant, non coding transcript variant
T_ES	7_49276927_A	7	49276927	-1.43061	0.289116	7.48978e-07	intron variant
T_ES	7_49440363_A	7	49440363	-1.44064	0.289772	6.63958e-07	intron variant
T_ES	7_49527342_G	7	49527342	-1.46017	0.292291	5.86461e-07	intergenic variant
T_ES	7_49584578_T	7	49584578	-1.44628	0.291629	7.07362e-07	intron variant
T_RS	1_10473872_A	1	10473872	-0.783524	0.152051	2.56318e-07	intergenic variant
T_RS	1_10505848_T	1	10505848	-0.764399	0.151011	4.15157e-07	intergenic variant
T_RS	10_51412141_GAATT	10	51412141	-0.675521	0.136006	6.80505e-07
T_RS	10_51430474_A	10	51430474	-0.663268	0.134387	7.99372e-07	intergenic variant
T_RS	10_51438887_T	10	51438887	-0.662864	0.135569	1.01088e-06	intergenic variant
T_RS	10_51870599_A	10	51870599	-0.859403	0.156025	3.62733e-08	intron variant, non coding transcript variant
T_RS	10_51935344_A	10	51935344	-0.865694	0.156879	3.42426e-08	intergenic variant
T_RS	10_51936602_CTCT	10	51936602	-0.865694	0.156879	3.42426e-08
T_RS	10_51971041_G	10	51971041	-0.865221	0.156874	3.47987e-08	intron variant
T_RS	10_51972715_A	10	51972715	-0.865221	0.156874	3.47987e-08	intron variant
T_RS	10_51974203_C	10	51974203	-0.865221	0.156874	3.47987e-08	intron variant
T_RS	10_52218082_C	10	52218082	-0.85503	0.156086	4.30302e-08	intergenic variant
T_RS	10_52219746_A	10	52219746	-0.85503	0.156086	4.30302e-08	intergenic variant
T_RS	10_52220457_A	10	52220457	-0.85503	0.156086	4.30302e-08	intergenic variant
T_RS	10_52221786_A	10	52221786	-0.877845	0.157988	2.75372e-08	intergenic variant
T_RS	10_52234291_T	10	52234291	-0.884437	0.158788	2.54864e-08	intron variant
T_RS	10_68726153_TC	10	68726153	-0.899189	0.165606	5.64488e-08
T_RS	10_68752585_G	10	68752585	-0.911954	0.162377	1.95125e-08	intergenic variant
T_RS	10_68776792_G	10	68776792	-0.890098	0.163395	5.10735e-08	intron variant
T_RS	10_68938360_A	10	68938360	-0.911954	0.162377	1.95125e-08	intron variant
T_RS	10_68961807_A	10	68961807	-0.911954	0.162377	1.95125e-08	intron variant
T_RS	10_69003765_C	10	69003765	-0.868025	0.159223	4.99071e-08	intron variant
T_RS	10_69038207_C	10	69038207	-0.911954	0.162377	1.95125e-08	intron variant
T_RS	10_69069560_C	10	69069560	-0.911954	0.162377	1.95125e-08	intron variant
T_RS	10_69122246_A	10	69122246	-0.922117	0.162861	1.49639e-08	intron variant
T_RS	10_69167156_A	10	69167156	-0.922117	0.162861	1.49639e-08	intron variant
T_RS	10_69231514_G	10	69231514	-0.897625	0.16104	2.49046e-08	intron variant
T_RS	10_69260687_T	10	69260687	-0.922117	0.162861	1.49639e-08	intron variant
T_RS	10_69304512_G	10	69304512	-0.922117	0.162861	1.49639e-08	intergenic variant
T_RS	10_69352432_T	10	69352432	-0.900997	0.16144	2.39125e-08	intergenic variant
T_RS	11_16776240_G	11	16776240	-0.834423	0.155507	8.05745e-08	intron variant
T_RS	11_16779060_T	11	16779060	-0.834423	0.155507	8.05745e-08	intron variant
T_RS	11_16787987_T	11	16787987	-0.835632	0.155545	7.77402e-08	intron variant
T_RS	11_16791246_G	11	16791246	-0.835263	0.155553	7.88923e-08	intron variant
T_RS	11_16792168_G	11	16792168	-0.835263	0.155553	7.88923e-08	intron variant
T_RS	11_17051800_G	11	17051800	-0.727566	0.145859	6.09621e-07	intron variant, non coding transcript variant
T_RS	12_22191109_G	12	22191109	-0.733379	0.144818	4.10242e-07	intron variant
T_RS	13_17486172_T	13	17486172	-0.770815	0.148815	2.22252e-07	intron variant, non coding transcript variant
T_RS	13_17492441_G	13	17492441	-0.868401	0.160171	5.90317e-08	non coding transcript exon variant
T_RS	13_17495603_T	13	17495603	-0.877254	0.161326	5.39479e-08	intergenic variant
T_RS	13_17496040_T	13	17496040	-0.877254	0.161326	5.39479e-08	intergenic variant
T_RS	13_188570697_G	13	188570697	-0.921588	0.158899	6.63799e-09	intergenic variant
T_RS	13_188575484_G	13	188575484	-0.914602	0.157565	6.45187e-09	intergenic variant
T_RS	13_188587036_G	13	188587036	-0.910509	0.158008	8.29196e-09	intergenic variant
T_RS	13_188609481_C	13	188609481	-0.904687	0.156698	7.76674e-09	intergenic variant
T_RS	13_188638189_G	13	188638189	-0.806646	0.146861	3.96106e-08	intergenic variant
T_RS	15_104520179_C	15	104520179	-0.71386	0.137021	1.89006e-07	intergenic variant
T_RS	16_64692816_G	16	64692816	-0.635409	0.127206	5.88042e-07	intron variant
T_RS	2_105870529_AC	2	105870529	-0.819036	0.153848	1.01703e-07
T_RS	2_106932589_C	2	106932589	-0.70035	0.141748	7.77995e-07	intergenic variant
T_RS	2_106934370_A	2	106934370	-0.697683	0.141456	8.13237e-07	intergenic variant
T_RS	2_106936039_A	2	106936039	-0.697683	0.141456	8.13237e-07	intergenic variant
T_RS	2_106936870_G	2	106936870	-0.697683	0.141456	8.13237e-07	intergenic variant
T_RS	2_106939546_C	2	106939546	-0.697683	0.141456	8.13237e-07	intergenic variant
T_RS	2_106941818_T	2	106941818	-0.697683	0.141456	8.13237e-07	intergenic variant
T_RS	2_106942263_T	2	106942263	-0.697103	0.141481	8.34246e-07	intergenic variant
T_RS	2_106942836_C	2	106942836	-0.697683	0.141456	8.13237e-07	intergenic variant
T_RS	2_106945457_G	2	106945457	-0.697683	0.141456	8.13237e-07	intergenic variant
T_RS	2_106950249_T	2	106950249	-0.697683	0.141456	8.13237e-07	intergenic variant
T_RS	2_106950790_C	2	106950790	-0.697683	0.141456	8.13237e-07	intergenic variant
T_RS	2_106953486_C	2	106953486	-0.697683	0.141456	8.13237e-07	intergenic variant
T_RS	2_106955955_T	2	106955955	-0.697683	0.141456	8.13237e-07	intergenic variant
T_RS	2_106962610_C	2	106962610	-0.697683	0.141456	8.13237e-07	intergenic variant
T_RS	2_106973729_G	2	106973729	-0.697683	0.141456	8.13237e-07	intergenic variant
T_RS	2_106981316_A	2	106981316	-0.697683	0.141456	8.13237e-07	intergenic variant
T_RS	2_106992942_T	2	106992942	-0.698416	0.142151	8.96002e-07	intergenic variant
T_RS	2_106998524_G	2	106998524	-0.730607	0.144103	3.97762e-07	intergenic variant
T_RS	2_107002094_G	2	107002094	-0.698416	0.142151	8.96002e-07	intergenic variant
T_RS	2_107004443_G	2	107004443	-0.698416	0.142151	8.96002e-07	intergenic variant
T_RS	2_107013764_T	2	107013764	-0.695839	0.141731	9.12706e-07	intergenic variant
T_RS	2_107015777_A	2	107015777	-0.695839	0.141731	9.12706e-07	intergenic variant
T_RS	2_107029393_G	2	107029393	-0.695839	0.141731	9.12706e-07	intergenic variant
T_RS	2_107035570_T	2	107035570	-0.695839	0.141731	9.12706e-07	intergenic variant
T_RS	2_107036854_C	2	107036854	-0.69586	0.141738	9.13166e-07	intergenic variant
T_RS	2_107047998_C	2	107047998	-0.695839	0.141731	9.12706e-07	intergenic variant
T_RS	2_107051105_G	2	107051105	-0.695839	0.141731	9.12706e-07	intergenic variant
T_RS	2_107054884_T	2	107054884	-0.695839	0.141731	9.12706e-07	intergenic variant
T_RS	2_107063657_T	2	107063657	-0.709693	0.14463	9.25007e-07	intergenic variant
T_RS	2_107090101_A	2	107090101	-0.697709	0.141562	8.28077e-07	intergenic variant
T_RS	2_107098377_A	2	107098377	-0.697709	0.141562	8.28077e-07	intergenic variant
T_RS	2_107103152_G	2	107103152	-0.697709	0.141562	8.28077e-07	intergenic variant
T_RS	2_107106134_G	2	107106134	-0.697709	0.141562	8.28077e-07	intergenic variant
T_RS	2_107117477_A	2	107117477	-0.697709	0.141562	8.28077e-07	intergenic variant
T_RS	2_107119623_T	2	107119623	-0.697709	0.141562	8.28077e-07	intergenic variant
T_RS	2_107120979_G	2	107120979	-0.697709	0.141562	8.28077e-07	intergenic variant
T_RS	2_107124307_A	2	107124307	-0.697141	0.141587	8.48923e-07	intergenic variant
T_RS	2_107127915_A	2	107127915	-0.697709	0.141562	8.28077e-07	intergenic variant
T_RS	2_107131360_G	2	107131360	-0.697709	0.141562	8.28077e-07	intergenic variant
T_RS	2_107132410_C	2	107132410	-0.697709	0.141562	8.28077e-07	intergenic variant
T_RS	2_107133110_C	2	107133110	-0.698009	0.141568	8.19966e-07	intergenic variant
T_RS	2_107133669_GGT	2	107133669	-0.697724	0.141579	8.30061e-07
T_RS	2_107134600_C	2	107134600	-0.697709	0.141562	8.28077e-07	intergenic variant
T_RS	2_107135916_T	2	107135916	-0.697709	0.141562	8.28077e-07	intergenic variant
T_RS	2_107136945_G	2	107136945	-0.725684	0.144244	4.88028e-07	intergenic variant
T_RS	2_107141897_A	2	107141897	-0.691399	0.140992	9.39881e-07	intergenic variant
T_RS	2_107145818_A	2	107145818	-0.691399	0.140992	9.39881e-07	intergenic variant
T_RS	2_107149379_C	2	107149379	-0.691399	0.140992	9.39881e-07	intergenic variant
T_RS	2_107152325_A	2	107152325	-0.691399	0.140992	9.39881e-07	intergenic variant
T_RS	2_107179342_A	2	107179342	-0.691355	0.141037	9.48961e-07	intergenic variant
T_RS	2_107268832_T	2	107268832	-0.691399	0.140992	9.39881e-07	intergenic variant
T_RS	2_107269860_T	2	107269860	-0.686833	0.1412	1.14883e-06	intergenic variant
T_RS	2_107270950_T	2	107270950	-0.69261	0.141367	9.6141e-07	intergenic variant
T_RS	2_107274108_G	2	107274108	-0.693271	0.140722	8.36997e-07	intergenic variant
T_RS	2_107289176_G	2	107289176	-0.694017	0.141282	9.00274e-07	intergenic variant
T_RS	2_107290276_T	2	107290276	-0.691399	0.140992	9.39881e-07	intergenic variant
T_RS	2_107295408_G	2	107295408	-0.690835	0.141016	9.63406e-07	intergenic variant
T_RS	2_107300857_G	2	107300857	-0.691399	0.140992	9.39881e-07	intergenic variant
T_RS	2_107308172_A	2	107308172	-0.691399	0.140992	9.39881e-07	intergenic variant
T_RS	2_107315087_A	2	107315087	-0.693271	0.140722	8.36997e-07	intergenic variant
T_RS	2_107320377_A	2	107320377	-0.693271	0.140722	8.36997e-07	intergenic variant
T_RS	2_107347961_T	2	107347961	-0.692703	0.140746	8.58205e-07	intron variant, non coding transcript variant
T_RS	2_107349607_C	2	107349607	-0.695873	0.14101	8.0178e-07	intron variant, non coding transcript variant
T_RS	2_107351712_T	2	107351712	-0.693271	0.140722	8.36997e-07	intron variant, non coding transcript variant
T_RS	2_107356272_T	2	107356272	-0.693271	0.140722	8.36997e-07	intron variant, non coding transcript variant
T_RS	2_107357509_A	2	107357509	-0.693271	0.140722	8.36997e-07	intergenic variant
T_RS	2_107358869_C	2	107358869	-0.693271	0.140722	8.36997e-07	intergenic variant
T_RS	2_107360210_G	2	107360210	-0.693271	0.140722	8.36997e-07	intergenic variant
T_RS	2_107364084_C	2	107364084	-0.691399	0.140992	9.39881e-07	intergenic variant
T_RS	2_107367991_C	2	107367991	-0.691399	0.140992	9.39881e-07	intergenic variant
T_RS	2_107368945_A	2	107368945	-0.711952	0.142687	6.05047e-07	intergenic variant
T_RS	2_107369775_C	2	107369775	-0.691399	0.140992	9.39881e-07	intergenic variant
T_RS	2_107371983_G	2	107371983	-0.691399	0.140992	9.39881e-07	intergenic variant
T_RS	2_107376291_G	2	107376291	-0.691399	0.140992	9.39881e-07	intergenic variant
T_RS	2_107376916_A	2	107376916	-0.690835	0.141016	9.63406e-07	intergenic variant
T_RS	2_107392404_T	2	107392404	-0.691399	0.140992	9.39881e-07	intron variant, non coding transcript variant
T_RS	2_107393684_A	2	107393684	-0.691399	0.140992	9.39881e-07	regulatory region variant
T_RS	2_107395283_A	2	107395283	-0.704562	0.14386	9.70372e-07	intergenic variant
T_RS	2_107395560_T	2	107395560	-0.691421	0.140999	9.40294e-07	intergenic variant
T_RS	2_107396185_G	2	107396185	-0.691399	0.140992	9.39881e-07	intergenic variant
T_RS	2_107408013_T	2	107408013	-0.692469	0.14131	9.56561e-07	intergenic variant
T_RS	2_107416249_T	2	107416249	-0.691399	0.140992	9.39881e-07	intergenic variant
T_RS	2_107418953_G	2	107418953	-0.691399	0.140992	9.39881e-07	intergenic variant
T_RS	2_107420684_A	2	107420684	-0.691399	0.140992	9.39881e-07	intergenic variant
T_RS	2_107422508_G	2	107422508	-0.691399	0.140992	9.39881e-07	intergenic variant
T_RS	2_107427544_T	2	107427544	-0.693271	0.140722	8.36997e-07	intergenic variant
T_RS	2_107430752_G	2	107430752	-0.686929	0.141192	1.14329e-06	intergenic variant
T_RS	2_107431839_G	2	107431839	-0.691399	0.140992	9.39881e-07	intergenic variant
T_RS	2_107442112_A	2	107442112	-0.704562	0.14386	9.70372e-07	intergenic variant
T_RS	2_107444574_CTAAT	2	107444574	-0.691399	0.140992	9.39881e-07
T_RS	2_107446310_T	2	107446310	-0.691399	0.140992	9.39881e-07	intergenic variant
T_RS	2_107447973_C	2	107447973	-0.691399	0.140992	9.39881e-07	intergenic variant
T_RS	2_107452342_A	2	107452342	-0.691399	0.140992	9.39881e-07	intergenic variant
T_RS	2_107459251_CTT	2	107459251	-0.691399	0.140992	9.39881e-07
T_RS	2_107475616_G	2	107475616	-0.691399	0.140992	9.39881e-07	intergenic variant
T_RS	2_107476926_G	2	107476926	-0.690835	0.141016	9.63406e-07	intergenic variant
T_RS	2_107490285_A	2	107490285	-0.691399	0.140992	9.39881e-07	intergenic variant
T_RS	2_107492866_T	2	107492866	-0.691399	0.140992	9.39881e-07	intergenic variant
T_RS	2_107495160_T	2	107495160	-0.691311	0.141	9.44172e-07	intergenic variant
T_RS	2_107496558_A	2	107496558	-0.691311	0.141	9.44172e-07	intergenic variant
T_RS	2_107500977_C	2	107500977	-0.690125	0.141075	9.98587e-07	intergenic variant
T_RS	2_107503295_T	2	107503295	-0.690847	0.141027	9.64773e-07	intergenic variant
T_RS	2_107505281_T	2	107505281	-0.691311	0.141	9.44172e-07	intergenic variant
T_RS	2_107506999_G	2	107506999	-0.691311	0.141	9.44172e-07	intergenic variant
T_RS	2_107509674_C	2	107509674	-0.690747	0.141024	9.67859e-07	intergenic variant
T_RS	2_107511805_T	2	107511805	-0.690747	0.141024	9.67859e-07	intergenic variant
T_RS	2_107512887_T	2	107512887	-0.691311	0.141	9.44172e-07	intergenic variant
T_RS	2_107515816_C	2	107515816	-0.691311	0.141	9.44172e-07	intergenic variant
T_RS	2_107517438_T	2	107517438	-0.691311	0.141	9.44172e-07	intergenic variant
T_RS	2_107522864_G	2	107522864	-0.691719	0.1413	9.81124e-07	intergenic variant
T_RS	2_107528939_A	2	107528939	-0.687886	0.141008	1.06983e-06	intergenic variant
T_RS	2_107531849_C	2	107531849	-0.687909	0.141015	1.07025e-06	intergenic variant
T_RS	2_107539254_A	2	107539254	-0.687886	0.141008	1.06983e-06	intergenic variant
T_RS	2_107542028_T	2	107542028	-0.687886	0.141008	1.06983e-06	intergenic variant
T_RS	2_107544837_A	2	107544837	-0.687886	0.141008	1.06983e-06	intergenic variant
T_RS	2_107546360_G	2	107546360	-0.687886	0.141008	1.06983e-06	intergenic variant
T_RS	2_107549103_T	2	107549103	-0.687886	0.141008	1.06983e-06	intergenic variant
T_RS	2_107552495_C	2	107552495	-0.687886	0.141008	1.06983e-06	intergenic variant
T_RS	2_107553872_A	2	107553872	-0.687886	0.141008	1.06983e-06	intergenic variant
T_RS	2_107556354_A	2	107556354	-0.687402	0.141015	1.08994e-06	intron variant, non coding transcript variant
T_RS	2_107557567_A	2	107557567	-0.686372	0.141094	1.14653e-06	intron variant, non coding transcript variant
T_RS	2_107558538_C	2	107558538	-0.687402	0.141015	1.08994e-06	intron variant, non coding transcript variant
T_RS	2_107567561_G	2	107567561	-0.687711	0.141032	1.08104e-06	intron variant, non coding transcript variant
T_RS	2_107568003_CTTATA	2	107568003	-0.687684	0.141038	1.08324e-06
T_RS	2_107574561_G	2	107574561	-0.687402	0.141015	1.08994e-06	intron variant, non coding transcript variant
T_RS	2_107579551_C	2	107579551	-0.686835	0.14104	1.11726e-06	intron variant, non coding transcript variant
T_RS	2_107581705_T	2	107581705	-0.687711	0.141032	1.08104e-06	non coding transcript exon variant
T_RS	2_107583005_T	2	107583005	-0.687711	0.141032	1.08104e-06	intron variant, non coding transcript variant
T_RS	2_107583603_G	2	107583603	-0.689123	0.141155	1.05003e-06	intron variant, non coding transcript variant
T_RS	2_107585221_A	2	107585221	-0.687402	0.141015	1.08994e-06	intron variant, non coding transcript variant
T_RS	2_107590260_G	2	107590260	-0.687402	0.141015	1.08994e-06	intron variant, non coding transcript variant
T_RS	2_107598357_T	2	107598357	-0.687402	0.141015	1.08994e-06	intron variant, non coding transcript variant
T_RS	2_107598492_AT	2	107598492	-0.687402	0.141015	1.08994e-06
T_RS	2_107599530_T	2	107599530	-0.687402	0.141015	1.08994e-06	intron variant, non coding transcript variant
T_RS	2_107601138_A	2	107601138	-0.687402	0.141015	1.08994e-06	intron variant, non coding transcript variant
T_RS	2_107608655_C	2	107608655	-0.690004	0.141306	1.04453e-06	intron variant, non coding transcript variant
T_RS	2_107609128_C	2	107609128	-0.687402	0.141015	1.08994e-06	intron variant, non coding transcript variant
T_RS	2_107613505_A	2	107613505	-0.686835	0.14104	1.11726e-06	intron variant, non coding transcript variant
T_RS	2_107614716_A	2	107614716	-0.687402	0.141015	1.08994e-06	intron variant, non coding transcript variant
T_RS	2_107615112_A	2	107615112	-0.687402	0.141015	1.08994e-06	intron variant, non coding transcript variant
T_RS	2_107617118_A	2	107617118	-0.687402	0.141015	1.08994e-06	intron variant, non coding transcript variant
T_RS	2_107776212_G	2	107776212	-0.691719	0.1413	9.81124e-07	intergenic variant
T_RS	2_107789107_T	2	107789107	-0.691719	0.1413	9.81124e-07	intergenic variant
T_RS	2_107790702_T	2	107790702	-0.692027	0.141316	9.73121e-07	intergenic variant
T_RS	2_107794698_G	2	107794698	-0.692925	0.140771	8.55081e-07	intergenic variant
T_RS	2_107795264_T	2	107795264	-0.693493	0.140746	8.3393e-07	intergenic variant
T_RS	2_107797401_C	2	107797401	-0.693581	0.140738	8.30067e-07	intergenic variant
T_RS	2_107807043_C	2	107807043	-0.691709	0.141008	9.32105e-07	intergenic variant
T_RS	2_107807975_A	2	107807975	-0.691709	0.141008	9.32105e-07	intergenic variant
T_RS	2_107910486_T	2	107910486	-0.691399	0.140992	9.39881e-07	intergenic variant
T_RS	2_107945395_A	2	107945395	-0.689942	0.140708	9.42049e-07	intron variant
T_RS	2_107955743_G	2	107955743	-0.691399	0.140992	9.39881e-07	intron variant
T_RS	2_107959085_G	2	107959085	-0.691399	0.140992	9.39881e-07	intron variant
T_RS	2_107990888_G	2	107990888	-0.713593	0.142786	5.80374e-07	intron variant
T_RS	2_107995112_G	2	107995112	-0.712998	0.142816	5.96286e-07	intron variant
T_RS	2_108014629_T	2	108014629	-0.692044	0.141025	9.23699e-07	intron variant
T_RS	2_108021121_C	2	108021121	-0.692044	0.141025	9.23699e-07	intergenic variant
T_RS	2_108023057_G	2	108023057	-0.692044	0.141025	9.23699e-07	intergenic variant
T_RS	2_108028603_A	2	108028603	-0.692044	0.141025	9.23699e-07	non coding transcript exon variant
T_RS	2_108036168_C	2	108036168	-0.691478	0.14105	9.46954e-07	intergenic variant
T_RS	2_108037667_T	2	108037667	-0.692044	0.141025	9.23699e-07	intergenic variant
T_RS	2_108042151_C	2	108042151	-0.692044	0.141025	9.23699e-07	intergenic variant
T_RS	2_108067180_G	2	108067180	-0.710764	0.141618	5.19728e-07	intergenic variant
T_RS	2_108072314_C	2	108072314	-0.692044	0.141025	9.23699e-07	intergenic variant
T_RS	2_108073986_T	2	108073986	-0.692044	0.141025	9.23699e-07	intergenic variant
T_RS	2_108077954_T	2	108077954	-0.691478	0.14105	9.46954e-07	intergenic variant
T_RS	2_108097687_T	2	108097687	-0.692044	0.141025	9.23699e-07	intergenic variant
T_RS	2_108103554_A	2	108103554	-0.692044	0.141025	9.23699e-07	intergenic variant
T_RS	2_108108338_G	2	108108338	-0.692044	0.141025	9.23699e-07	intergenic variant
T_RS	2_108111514_T	2	108111514	-0.692044	0.141025	9.23699e-07	intergenic variant
T_RS	2_108118538_AAAACC	2	108118538	-0.693098	0.14104	8.91443e-07
T_RS	2_108123055_C	2	108123055	-0.692044	0.141025	9.23699e-07	intergenic variant
T_RS	2_108128267_G	2	108128267	-0.692044	0.141025	9.23699e-07	intergenic variant
T_RS	2_108130080_T	2	108130080	-0.692044	0.141025	9.23699e-07	intergenic variant
T_RS	2_108135243_G	2	108135243	-0.692044	0.141025	9.23699e-07	intergenic variant
T_RS	2_108219460_A	2	108219460	-0.691478	0.14105	9.46954e-07	intron variant, non coding transcript variant
T_RS	2_108231523_A	2	108231523	-0.692044	0.141025	9.23699e-07	intergenic variant
T_RS	2_108272377_A	2	108272377	-0.692044	0.141025	9.23699e-07	intron variant
T_RS	2_108286267_C	2	108286267	-0.692044	0.141025	9.23699e-07	intron variant
T_RS	2_108286951_T	2	108286951	-0.692044	0.141025	9.23699e-07	intron variant
T_RS	2_108294151_C	2	108294151	-0.692044	0.141025	9.23699e-07	intron variant
T_RS	2_108304856_A	2	108304856	-0.692044	0.141025	9.23699e-07	intron variant
T_RS	2_108318031_A	2	108318031	-0.692044	0.141025	9.23699e-07	intron variant
T_RS	2_108322931_T	2	108322931	-0.692044	0.141025	9.23699e-07	intron variant
T_RS	2_108332035_A	2	108332035	-0.692044	0.141025	9.23699e-07	intron variant
T_RS	2_108344329_C	2	108344329	-0.692044	0.141025	9.23699e-07	intron variant
T_RS	2_108346595_A	2	108346595	-0.691478	0.14105	9.46954e-07	intron variant
T_RS	2_108354775_A	2	108354775	-0.691478	0.14105	9.46954e-07	intron variant
T_RS	2_108387224_T	2	108387224	-0.692561	0.141081	9.15618e-07	intron variant
T_RS	2_108408656_G	2	108408656	-0.692356	0.141042	9.16051e-07	intron variant
T_RS	2_108423172_C	2	108423172	-0.694972	0.141332	8.77512e-07	intron variant
T_RS	2_108425902_A	2	108425902	-0.692356	0.141042	9.16051e-07	intron variant
T_RS	2_108443155_T	2	108443155	-0.691788	0.141067	9.39154e-07	intron variant
T_RS	2_108450783_A	2	108450783	-0.692356	0.141042	9.16051e-07	intron variant
T_RS	2_108483514_A	2	108483514	-0.692262	0.14106	9.22123e-07	intron variant
T_RS	2_108484938_A	2	108484938	-0.692356	0.141042	9.16051e-07	intron variant
T_RS	2_108486895_T	2	108486895	-0.692356	0.141042	9.16051e-07	intron variant
T_RS	2_108490424_T	2	108490424	-0.701077	0.141741	7.56777e-07	intron variant
T_RS	2_108491610_C	2	108491610	-0.692356	0.141042	9.16051e-07	intron variant
T_RS	2_108495649_C	2	108495649	-0.692356	0.141042	9.16051e-07	intron variant
T_RS	2_108509159_A	2	108509159	-0.692044	0.141025	9.23699e-07	intron variant
T_RS	2_108524254_A	2	108524254	-0.692044	0.141025	9.23699e-07	intron variant
T_RS	2_108540375_T	2	108540375	-0.688856	0.140788	9.93878e-07	intergenic variant
T_RS	2_108545167_C	2	108545167	-0.688856	0.140788	9.93878e-07	intergenic variant
T_RS	2_108550589_A	2	108550589	-0.689167	0.140805	9.85668e-07	intergenic variant
T_RS	2_108553390_C	2	108553390	-0.689167	0.140805	9.85668e-07	intergenic variant
T_RS	2_108556350_A	2	108556350	-0.689094	0.140816	9.90232e-07	intergenic variant
T_RS	2_108557290_C	2	108557290	-0.689167	0.140805	9.85668e-07	intergenic variant
T_RS	2_108561587_A	2	108561587	-0.689167	0.140805	9.85668e-07	intron variant
T_RS	2_108562819_A	2	108562819	-0.71086	0.142817	6.44334e-07	intron variant
T_RS	2_108565782_G	2	108565782	-0.689167	0.140805	9.85668e-07	intron variant
T_RS	2_108569393_C	2	108569393	-0.688856	0.140788	9.93878e-07	intron variant
T_RS	2_108570576_T	2	108570576	-0.688532	0.140788	1.00542e-06	intron variant
T_RS	2_108572011_C	2	108572011	-0.689142	0.140817	9.88662e-07	intron variant
T_RS	2_108576308_T	2	108576308	-0.689142	0.140817	9.88662e-07	intron variant
T_RS	2_108578293_T	2	108578293	-0.689142	0.140817	9.88662e-07	intron variant
T_RS	2_108582214_A	2	108582214	-0.68727	0.140988	1.08996e-06	intron variant
T_RS	2_108587197_G	2	108587197	-0.68727	0.140988	1.08996e-06	intron variant
T_RS	2_108592559_T	2	108592559	-0.689142	0.140817	9.88662e-07	intron variant
T_RS	2_108596851_A	2	108596851	-0.689142	0.140817	9.88662e-07	5 prime UTR variant
T_RS	2_108598914_G	2	108598914	-0.688672	0.140844	1.0104e-06	5 prime UTR variant
T_RS	2_108599460_G	2	108599460	-0.689142	0.140817	9.88662e-07	intron variant
T_RS	2_108600360_T	2	108600360	-0.707822	0.142637	6.96282e-07	intron variant
T_RS	2_108601609_A	2	108601609	-0.688829	0.1408	9.96955e-07	intron variant
T_RS	2_108602492_C	2	108602492	-0.689142	0.140817	9.88662e-07	intron variant
T_RS	2_108603657_A	2	108603657	-0.688829	0.1408	9.96955e-07	intron variant
T_RS	2_108629684_C	2	108629684	-0.688829	0.1408	9.96955e-07	intron variant
T_RS	2_108713184_C	2	108713184	-0.688758	0.140812	1.00153e-06	regulatory region variant
T_RS	2_108719660_G	2	108719660	-0.688829	0.1408	9.96955e-07	intergenic variant
T_RS	2_108726026_G	2	108726026	-0.688829	0.1408	9.96955e-07	intergenic variant
T_RS	2_108751375_A	2	108751375	-0.688199	0.140783	1.01677e-06	3 prime UTR variant
T_RS	2_108787359_C	2	108787359	-0.688199	0.140783	1.01677e-06	intergenic variant
T_RS	2_108790809_G	2	108790809	-0.688199	0.140783	1.01677e-06	intergenic variant
T_RS	2_108793947_T	2	108793947	-0.688199	0.140783	1.01677e-06	intergenic variant
T_RS	2_108797545_G	2	108797545	-0.688199	0.140783	1.01677e-06	intergenic variant
T_RS	2_108804251_A	2	108804251	-0.688829	0.1408	9.96955e-07	3 prime UTR variant
T_RS	2_108806409_G	2	108806409	-0.688263	0.140826	1.02205e-06	intergenic variant
T_RS	2_108810693_A	2	108810693	-0.685432	0.140538	1.07608e-06	intergenic variant
T_RS	2_108813282_G	2	108813282	-0.685944	0.140941	1.13381e-06	intergenic variant
T_RS	2_108815253_A	2	108815253	-0.685432	0.140538	1.07608e-06	intergenic variant
T_RS	2_108820038_C	2	108820038	-0.684802	0.140521	1.0975e-06	intergenic variant
T_RS	2_108845528_C	2	108845528	-0.683612	0.140597	1.16076e-06	intergenic variant
T_RS	2_108852710_C	2	108852710	-0.684802	0.140521	1.0975e-06	intergenic variant
T_RS	2_108857627_G	2	108857627	-0.684802	0.140521	1.0975e-06	intergenic variant
T_RS	2_108867347_C	2	108867347	-0.684802	0.140521	1.0975e-06	intergenic variant
T_RS	2_108874785_C	2	108874785	-0.886681	0.158504	2.21823e-08	intergenic variant
T_RS	2_108879308_G	2	108879308	-0.686636	0.140268	9.82171e-07	intergenic variant
T_RS	2_108880060_G	2	108880060	-0.686711	0.140257	9.77555e-07	intergenic variant
T_RS	2_108882897_C	2	108882897	-0.687346	0.140274	9.58279e-07	intergenic variant
T_RS	2_108886141_C	2	108886141	-0.687346	0.140274	9.58279e-07	intergenic variant
T_RS	2_108888087_G	2	108888087	-0.687346	0.140274	9.58279e-07	intergenic variant
T_RS	2_108890634_C	2	108890634	-0.687346	0.140274	9.58279e-07	intergenic variant
T_RS	2_108897983_C	2	108897983	-0.692922	0.141091	9.05413e-07	intergenic variant
T_RS	2_108903430_C	2	108903430	-0.692922	0.141091	9.05413e-07	intergenic variant
T_RS	2_108906146_A	2	108906146	-0.692922	0.141091	9.05413e-07	intergenic variant
T_RS	2_108909055_T	2	108909055	-0.692922	0.141091	9.05413e-07	intron variant
T_RS	2_108910451_C	2	108910451	-0.692922	0.141091	9.05413e-07	intron variant
T_RS	2_108911128_C	2	108911128	-0.692922	0.141091	9.05413e-07	intron variant
T_RS	2_108912659_T	2	108912659	-0.692922	0.141091	9.05413e-07	intron variant
T_RS	2_108915836_G	2	108915836	-0.692922	0.141091	9.05413e-07	intron variant
T_RS	2_108917749_G	2	108917749	-0.692922	0.141091	9.05413e-07	intron variant
T_RS	2_108937183_G	2	108937183	-0.695438	0.14084	7.90147e-07	intron variant
T_RS	2_108940146_G	2	108940146	-0.695438	0.14084	7.90147e-07	intron variant
T_RS	2_108948208_C	2	108948208	-0.695438	0.14084	7.90147e-07	intron variant
T_RS	2_108955810_T	2	108955810	-0.695438	0.14084	7.90147e-07	intron variant
T_RS	2_108964268_G	2	108964268	-0.692353	0.141116	9.283e-07	intron variant
T_RS	2_108971202_G	2	108971202	-0.692922	0.141091	9.05413e-07	intron variant
T_RS	2_108973447_A	2	108973447	-0.692922	0.141091	9.05413e-07	intron variant
T_RS	2_108985411_G	2	108985411	-0.692922	0.141091	9.05413e-07	intron variant
T_RS	2_108990486_G	2	108990486	-0.692922	0.141091	9.05413e-07	intron variant
T_RS	2_108996255_T	2	108996255	-0.692875	0.141137	9.14341e-07	missense variant
T_RS	2_108999239_A	2	108999239	-0.692922	0.141091	9.05413e-07	intron variant
T_RS	2_109005900_T	2	109005900	-0.692922	0.141091	9.05413e-07	intron variant
T_RS	2_109014457_C	2	109014457	-0.6948	0.140822	8.06143e-07	synonymous variant
T_RS	2_109019845_G	2	109019845	-0.692922	0.141091	9.05413e-07	intron variant
T_RS	2_109021495_T	2	109021495	-0.692922	0.141091	9.05413e-07	intron variant
T_RS	2_109027613_C	2	109027613	-0.692922	0.141091	9.05413e-07	intron variant
T_RS	2_109036928_C	2	109036928	-0.692922	0.141091	9.05413e-07	intron variant
T_RS	2_109038473_A	2	109038473	-0.692922	0.141091	9.05413e-07	5 prime UTR variant
T_RS	2_109039404_T	2	109039404	-0.692922	0.141091	9.05413e-07	5 prime UTR variant
T_RS	2_109042851_G	2	109042851	-0.692922	0.141091	9.05413e-07	intergenic variant
T_RS	2_109051350_A	2	109051350	-0.692922	0.141091	9.05413e-07	intron variant
T_RS	2_109054101_C	2	109054101	-0.692353	0.141116	9.283e-07	intron variant
T_RS	2_109060083_G	2	109060083	-0.692922	0.141091	9.05413e-07	intron variant, non coding transcript variant
T_RS	2_109062401_C	2	109062401	-0.692922	0.141091	9.05413e-07	non coding transcript exon variant
T_RS	2_109066877_C	2	109066877	-0.692922	0.141091	9.05413e-07	intron variant, non coding transcript variant
T_RS	2_109069778_C	2	109069778	-0.692922	0.141091	9.05413e-07	intron variant, non coding transcript variant
T_RS	2_109073289_G	2	109073289	-0.692922	0.141091	9.05413e-07	intron variant, non coding transcript variant
T_RS	2_109080084_C	2	109080084	-0.692922	0.141091	9.05413e-07	intron variant, non coding transcript variant
T_RS	2_109082169_T	2	109082169	-0.696121	0.141448	8.59339e-07	intron variant, non coding transcript variant
T_RS	2_109085847_G	2	109085847	-0.693196	0.141076	8.94007e-07	intron variant, non coding transcript variant
T_RS	2_109092467_A	2	109092467	-0.693196	0.141076	8.94007e-07	intron variant, non coding transcript variant
T_RS	2_109094257_A	2	109094257	-0.693196	0.141076	8.94007e-07	intron variant, non coding transcript variant
T_RS	2_109097351_A	2	109097351	-0.693196	0.141076	8.94007e-07	intron variant, non coding transcript variant
T_RS	2_109098799_G	2	109098799	-0.693196	0.141076	8.94007e-07	intron variant, non coding transcript variant
T_RS	2_109105204_T	2	109105204	-0.694718	0.141204	8.65679e-07	intron variant, non coding transcript variant
T_RS	2_109110747_C	2	109110747	-0.694881	0.141259	8.69062e-07	intron variant, non coding transcript variant
T_RS	2_109117624_G	2	109117624	-0.693196	0.141076	8.94007e-07	intron variant, non coding transcript variant
T_RS	2_109124043_G	2	109124043	-0.693196	0.141076	8.94007e-07	intron variant, non coding transcript variant
T_RS	2_109130665_G	2	109130665	-0.693828	0.141093	8.76461e-07	intron variant, non coding transcript variant
T_RS	2_109133585_T	2	109133585	-0.693196	0.141076	8.94007e-07	intron variant, non coding transcript variant
T_RS	2_109139065_T	2	109139065	-0.693196	0.141076	8.94007e-07	intron variant, non coding transcript variant
T_RS	2_109144047_T	2	109144047	-0.693196	0.141076	8.94007e-07	intron variant, non coding transcript variant
T_RS	2_109153271_A	2	109153271	-0.691331	0.141246	9.85405e-07	intron variant, non coding transcript variant
T_RS	2_109156427_C	2	109156427	-0.691331	0.141246	9.85405e-07	intron variant, non coding transcript variant
T_RS	2_109160103_A	2	109160103	-0.693196	0.141076	8.94007e-07	intron variant, non coding transcript variant
T_RS	2_109167405_G	2	109167405	-0.693196	0.141076	8.94007e-07	intron variant, non coding transcript variant
T_RS	2_109169950_C	2	109169950	-0.693196	0.141076	8.94007e-07	intron variant, non coding transcript variant
T_RS	2_109171869_T	2	109171869	-0.70192	0.141774	7.38413e-07	intron variant, non coding transcript variant
T_RS	2_109177073_T	2	109177073	-0.693156	0.141121	9.02577e-07	intron variant, non coding transcript variant
T_RS	2_109178990_G	2	109178990	-0.698823	0.141577	7.97391e-07	intron variant, non coding transcript variant
T_RS	2_109180737_G	2	109180737	-0.693196	0.141076	8.94007e-07	non coding transcript exon variant
T_RS	2_109183757_G	2	109183757	-0.69263	0.1411	9.16497e-07	non coding transcript exon variant
T_RS	2_109186004_C	2	109186004	-0.693196	0.141076	8.94007e-07	non coding transcript exon variant
T_RS	2_109194877_G	2	109194877	-0.694323	0.141103	8.6245e-07	intron variant, non coding transcript variant
T_RS	2_109199582_T	2	109199582	-0.693196	0.141076	8.94007e-07	intron variant, non coding transcript variant
T_RS	2_109206314_C	2	109206314	-0.693196	0.141076	8.94007e-07	intron variant, non coding transcript variant
T_RS	2_109209859_A	2	109209859	-0.693196	0.141076	8.94007e-07	non coding transcript exon variant
T_RS	2_109229351_A	2	109229351	-0.693196	0.141076	8.94007e-07	intron variant, non coding transcript variant
T_RS	2_109236257_G	2	109236257	-0.693196	0.141076	8.94007e-07	intron variant, non coding transcript variant
T_RS	2_109240370_A	2	109240370	-0.693196	0.141076	8.94007e-07	intron variant, non coding transcript variant
T_RS	2_109284720_T	2	109284720	-0.693196	0.141076	8.94007e-07	intron variant, non coding transcript variant
T_RS	2_109298358_G	2	109298358	-0.693196	0.141076	8.94007e-07	intron variant, non coding transcript variant
T_RS	2_109301550_A	2	109301550	-0.693196	0.141076	8.94007e-07	intron variant, non coding transcript variant
T_RS	2_109303388_A	2	109303388	-0.693196	0.141076	8.94007e-07	intron variant, non coding transcript variant
T_RS	2_109307908_T	2	109307908	-0.693196	0.141076	8.94007e-07	intron variant, non coding transcript variant
T_RS	2_109315697_A	2	109315697	-0.695076	0.140807	7.95838e-07	intron variant, non coding transcript variant
T_RS	2_109317165_G	2	109317165	-0.693196	0.141076	8.94007e-07	intron variant, non coding transcript variant
T_RS	2_109319635_G	2	109319635	-0.693196	0.141076	8.94007e-07	intron variant, non coding transcript variant
T_RS	2_109324124_T	2	109324124	-0.693196	0.141076	8.94007e-07	intron variant, non coding transcript variant
T_RS	2_109334810_A	2	109334810	-0.694323	0.141103	8.6245e-07	intron variant, non coding transcript variant
T_RS	2_109336625_G	2	109336625	-0.695824	0.141367	8.56127e-07	intron variant, non coding transcript variant
T_RS	2_109337801_TG	2	109337801	-0.693196	0.141076	8.94007e-07
T_RS	2_109340076_A	2	109340076	-0.693196	0.141076	8.94007e-07	intron variant, non coding transcript variant
T_RS	2_109342087_G	2	109342087	-0.693196	0.141076	8.94007e-07	intron variant, non coding transcript variant
T_RS	2_109345826_G	2	109345826	-0.693196	0.141076	8.94007e-07	intron variant, non coding transcript variant
T_RS	2_109348873_CA	2	109348873	-0.695076	0.140807	7.95838e-07
T_RS	2_109351016_G	2	109351016	-0.695076	0.140807	7.95838e-07	intron variant, non coding transcript variant
T_RS	2_109352808_T	2	109352808	-0.697736	0.141101	7.61725e-07	intron variant, non coding transcript variant
T_RS	2_109354957_A	2	109354957	-0.693213	0.140977	8.77812e-07	intron variant, non coding transcript variant
T_RS	2_109356706_TA	2	109356706	-0.693196	0.141076	8.94007e-07
T_RS	2_109376318_G	2	109376318	-0.693446	0.141086	8.87481e-07	non coding transcript exon variant
T_RS	2_109378224_C	2	109378224	-0.693446	0.141086	8.87481e-07	non coding transcript exon variant
T_RS	2_109381850_T	2	109381850	-0.693446	0.141086	8.87481e-07	intron variant, non coding transcript variant
T_RS	2_109387382_G	2	109387382	-0.693446	0.141086	8.87481e-07	intron variant, non coding transcript variant
T_RS	2_109391511_A	2	109391511	-0.702176	0.141784	7.32909e-07	intron variant, non coding transcript variant
T_RS	2_109393203_C	2	109393203	-0.693446	0.141086	8.87481e-07	intron variant, non coding transcript variant
T_RS	2_109398825_T	2	109398825	-0.693446	0.141086	8.87481e-07	intron variant, non coding transcript variant
T_RS	2_109401482_A	2	109401482	-0.693446	0.141086	8.87481e-07	intron variant, non coding transcript variant
T_RS	2_109404466_T	2	109404466	-0.693446	0.141086	8.87481e-07	intron variant, non coding transcript variant
T_RS	2_109409209_T	2	109409209	-0.693446	0.141086	8.87481e-07	intron variant, non coding transcript variant
T_RS	2_109412262_T	2	109412262	-0.69345	0.141105	8.90407e-07	intron variant, non coding transcript variant
T_RS	2_109414329_A	2	109414329	-0.693446	0.141086	8.87481e-07	non coding transcript exon variant
T_RS	2_109417119_C	2	109417119	-0.693446	0.141086	8.87481e-07	intergenic variant
T_RS	2_109420883_A	2	109420883	-0.693446	0.141086	8.87481e-07	intergenic variant
T_RS	2_109426124_AT	2	109426124	-0.702176	0.141784	7.32909e-07
T_RS	2_109431246_A	2	109431246	-0.693446	0.141086	8.87481e-07	intergenic variant
T_RS	2_109432676_C	2	109432676	-0.693446	0.141086	8.87481e-07	intergenic variant
T_RS	2_109433857_G	2	109433857	-0.693446	0.141086	8.87481e-07	intergenic variant
T_RS	2_109457251_G	2	109457251	-0.695324	0.140816	7.9005e-07	non coding transcript exon variant
T_RS	2_109472448_T	2	109472448	-0.695324	0.140816	7.9005e-07	intergenic variant
T_RS	2_109486215_A	2	109486215	-0.696074	0.141377	8.49905e-07	intergenic variant
T_RS	2_109489747_T	2	109489747	-0.693446	0.141086	8.87481e-07	intergenic variant
T_RS	2_109493245_T	2	109493245	-0.695324	0.140816	7.9005e-07	intergenic variant
T_RS	2_109494921_T	2	109494921	-0.693446	0.141086	8.87481e-07	intergenic variant
T_RS	2_109496806_G	2	109496806	-0.693373	0.141097	8.91604e-07	intergenic variant
T_RS	2_109500312_T	2	109500312	-0.693446	0.141086	8.87481e-07	intergenic variant
T_RS	2_109506437_G	2	109506437	-0.693446	0.141086	8.87481e-07	intergenic variant
T_RS	2_109509472_T	2	109509472	-0.693446	0.141086	8.87481e-07	intergenic variant
T_RS	2_109514560_T	2	109514560	-0.693446	0.141086	8.87481e-07	intergenic variant
T_RS	2_109515476_T	2	109515476	-0.693446	0.141086	8.87481e-07	intergenic variant
T_RS	2_109518190_C	2	109518190	-0.693446	0.141086	8.87481e-07	regulatory region variant
T_RS	2_109522926_G	2	109522926	-0.693446	0.141086	8.87481e-07	intron variant, non coding transcript variant
T_RS	2_109529642_C	2	109529642	-0.693446	0.141086	8.87481e-07	intron variant, non coding transcript variant
T_RS	2_109537303_C	2	109537303	-0.696113	0.141382	8.49584e-07	intron variant, non coding transcript variant
T_RS	2_109542572_T	2	109542572	-0.696074	0.141377	8.49905e-07	intron variant, non coding transcript variant
T_RS	2_109581998_C	2	109581998	-0.693446	0.141086	8.87481e-07	intron variant, non coding transcript variant
T_RS	2_109589218_T	2	109589218	-0.693446	0.141086	8.87481e-07	intron variant, non coding transcript variant
T_RS	2_109607761_G	2	109607761	-0.69345	0.141105	8.90407e-07	intron variant, non coding transcript variant
T_RS	2_109618695_G	2	109618695	-0.702176	0.141784	7.32909e-07	intron variant, non coding transcript variant
T_RS	2_109619382_C	2	109619382	-0.693446	0.141086	8.87481e-07	intron variant, non coding transcript variant
T_RS	2_109622303_T	2	109622303	-0.693446	0.141086	8.87481e-07	non coding transcript exon variant
T_RS	2_109623869_T	2	109623869	-0.693446	0.141086	8.87481e-07	non coding transcript exon variant
T_RS	2_109627942_C	2	109627942	-0.693446	0.141086	8.87481e-07	intron variant, non coding transcript variant
T_RS	2_109632757_GA	2	109632757	-0.693446	0.141086	8.87481e-07
T_RS	2_109639715_T	2	109639715	-0.694078	0.141103	8.70067e-07	intron variant, non coding transcript variant
T_RS	2_109641694_T	2	109641694	-0.693446	0.141086	8.87481e-07	intron variant, non coding transcript variant
T_RS	2_109659487_A	2	109659487	-0.693446	0.141086	8.87481e-07	intron variant, non coding transcript variant
T_RS	2_109711134_T	2	109711134	-0.692258	0.140825	8.84537e-07	intron variant, non coding transcript variant
T_RS	2_109719183_A	2	109719183	-0.692258	0.140825	8.84537e-07	intron variant, non coding transcript variant
T_RS	2_109733255_T	2	109733255	-0.692258	0.140825	8.84537e-07	intron variant, non coding transcript variant
T_RS	2_109743977_A	2	109743977	-0.692183	0.140836	8.88724e-07	intron variant, non coding transcript variant
T_RS	2_109751307_T	2	109751307	-0.692258	0.140825	8.84537e-07	intron variant, non coding transcript variant
T_RS	2_109753661_T	2	109753661	-0.692258	0.140825	8.84537e-07	intron variant, non coding transcript variant
T_RS	2_109759976_A	2	109759976	-0.692258	0.140825	8.84537e-07	intron variant, non coding transcript variant
T_RS	2_109761648_C	2	109761648	-0.692258	0.140825	8.84537e-07	intron variant, non coding transcript variant
T_RS	2_109765000_TAA	2	109765000	-0.692258	0.140825	8.84537e-07
T_RS	2_109848074_T	2	109848074	-0.691626	0.140808	9.02244e-07	intergenic variant
T_RS	2_110001016_G	2	110001016	-0.696074	0.141377	8.49905e-07	intergenic variant
T_RS	2_110138295_A	2	110138295	-0.693446	0.141086	8.87481e-07	regulatory region variant
T_RS	2_110143812_A	2	110143812	-0.694078	0.141103	8.70067e-07	intergenic variant
T_RS	2_110148918_T	2	110148918	-0.694078	0.141103	8.70067e-07	intergenic variant
T_RS	2_110153985_G	2	110153985	-0.695964	0.140834	7.74347e-07	intergenic variant
T_RS	2_110159685_A	2	110159685	-0.702738	0.141807	7.21031e-07	intergenic variant
T_RS	2_110165746_A	2	110165746	-0.695964	0.140834	7.74347e-07	intergenic variant
T_RS	2_110170036_G	2	110170036	-0.695964	0.140834	7.74347e-07	intergenic variant
T_RS	2_110173007_G	2	110173007	-0.694078	0.141103	8.70067e-07	intergenic variant
T_RS	2_110185078_T	2	110185078	-0.697098	0.14145	8.2982e-07	intergenic variant
T_RS	2_110191621_G	2	110191621	-0.694078	0.141103	8.70067e-07	intergenic variant
T_RS	2_110203808_T	2	110203808	-0.695451	0.141129	8.31787e-07	intergenic variant
T_RS	2_110212515_T	2	110212515	-0.697098	0.14145	8.2982e-07	intergenic variant
T_RS	2_110213800_T	2	110213800	-0.694078	0.141103	8.70067e-07	intergenic variant
T_RS	2_110216003_T	2	110216003	-0.694078	0.141103	8.70067e-07	intergenic variant
T_RS	2_110219837_A	2	110219837	-0.694078	0.141103	8.70067e-07	intergenic variant
T_RS	2_110224555_G	2	110224555	-0.694078	0.141103	8.70067e-07	intergenic variant
T_RS	2_110228726_G	2	110228726	-0.694112	0.141131	8.73466e-07	intergenic variant
T_RS	2_110234070_C	2	110234070	-0.694078	0.141103	8.70067e-07	intergenic variant
T_RS	2_110235910_G	2	110235910	-0.694078	0.141103	8.70067e-07	intergenic variant
T_RS	2_110238545_T	2	110238545	-0.694078	0.141103	8.70067e-07	intergenic variant
T_RS	2_110242971_T	2	110242971	-0.694078	0.141103	8.70067e-07	intergenic variant
T_RS	2_110245298_G	2	110245298	-0.694078	0.141103	8.70067e-07	intergenic variant
T_RS	2_110246122_TC	2	110246122	-0.696702	0.141394	8.33316e-07
T_RS	2_110247919_A	2	110247919	-0.694078	0.141103	8.70067e-07	intergenic variant
T_RS	2_110250945_G	2	110250945	-0.694078	0.141103	8.70067e-07	intergenic variant
T_RS	2_110251872_T	2	110251872	-0.694035	0.141113	8.7302e-07	intergenic variant
T_RS	2_110256944_C	2	110256944	-0.694078	0.141103	8.70067e-07	intergenic variant
T_RS	2_110259121_G	2	110259121	-0.694078	0.141103	8.70067e-07	intergenic variant
T_RS	2_110259859_CA	2	110259859	-0.694078	0.141103	8.70067e-07
T_RS	2_110261555_A	2	110261555	-0.694078	0.141103	8.70067e-07	intergenic variant
T_RS	2_110261837_G	2	110261837	-0.694078	0.141103	8.70067e-07	intergenic variant
T_RS	2_110264069_A	2	110264069	-0.694078	0.141103	8.70067e-07	intergenic variant
T_RS	2_110265415_A	2	110265415	-0.694078	0.141103	8.70067e-07	intergenic variant
T_RS	2_110265939_A	2	110265939	-0.694078	0.141103	8.70067e-07	intergenic variant
T_RS	2_110270658_C	2	110270658	-0.694078	0.141103	8.70067e-07	intergenic variant
T_RS	2_110273764_GA	2	110273764	-0.694078	0.141103	8.70067e-07
T_RS	2_110274573_G	2	110274573	-0.694078	0.141103	8.70067e-07	intergenic variant
T_RS	2_110275571_A	2	110275571	-0.694078	0.141103	8.70067e-07	intergenic variant
T_RS	2_110285906_A	2	110285906	-0.693574	0.141117	8.88282e-07	regulatory region variant
T_RS	2_110288165_G	2	110288165	-0.694078	0.141103	8.70067e-07	intergenic variant
T_RS	2_110297428_A	2	110297428	-0.693176	0.141292	9.29598e-07	intergenic variant
T_RS	2_110298779_C	2	110298779	-0.697396	0.14138	8.10741e-07	intergenic variant
T_RS	2_110304800_C	2	110304800	-0.697324	0.141392	8.14486e-07	intergenic variant
T_RS	2_110306269_T	2	110306269	-0.697396	0.14138	8.10741e-07	intergenic variant
T_RS	2_110309071_T	2	110309071	-0.699277	0.14111	7.21233e-07	intergenic variant
T_RS	2_110311150_T	2	110311150	-0.697396	0.14138	8.10741e-07	intergenic variant
T_RS	2_110314183_T	2	110314183	-0.697396	0.14138	8.10741e-07	intergenic variant
T_RS	2_110318959_T	2	110318959	-0.697396	0.14138	8.10741e-07	intergenic variant
T_RS	2_110328547_A	2	110328547	-0.697396	0.14138	8.10741e-07	intergenic variant
T_RS	2_110330660_A	2	110330660	-0.697396	0.14138	8.10741e-07	intergenic variant
T_RS	2_110337123_C	2	110337123	-0.69678	0.141373	8.27938e-07	intergenic variant
T_RS	2_110340871_A	2	110340871	-0.69678	0.141373	8.27938e-07	intron variant, non coding transcript variant
T_RS	2_110342638_C	2	110342638	-0.696965	0.141382	8.23741e-07	intron variant, non coding transcript variant
T_RS	2_110344660_T	2	110344660	-0.69678	0.141373	8.27938e-07	intron variant, non coding transcript variant
T_RS	2_110346400_T	2	110346400	-0.69678	0.141373	8.27938e-07	intron variant, non coding transcript variant
T_RS	2_110347280_G	2	110347280	-0.69678	0.141373	8.27938e-07	intron variant, non coding transcript variant
T_RS	2_110349373_G	2	110349373	-0.698653	0.141102	7.36772e-07	intron variant, non coding transcript variant
T_RS	2_110351204_T	2	110351204	-0.69678	0.141373	8.27938e-07	intron variant, non coding transcript variant
T_RS	2_110353189_T	2	110353189	-0.69678	0.141373	8.27938e-07	intron variant, non coding transcript variant
T_RS	2_110355730_A	2	110355730	-0.69678	0.141373	8.27938e-07	intron variant, non coding transcript variant
T_RS	2_110359557_A	2	110359557	-0.69678	0.141373	8.27938e-07	intron variant, non coding transcript variant
T_RS	2_110366268_T	2	110366268	-0.696524	0.14141	8.4109e-07	intron variant, non coding transcript variant
T_RS	2_110369910_G	2	110369910	-0.69678	0.141373	8.27938e-07	intron variant, non coding transcript variant
T_RS	2_110379301_A	2	110379301	-0.69678	0.141373	8.27938e-07	non coding transcript exon variant
T_RS	2_110405926_C	2	110405926	-0.69703	0.141557	8.47812e-07	intron variant, non coding transcript variant
T_RS	2_110409856_T	2	110409856	-0.692568	0.140826	8.7481e-07	intron variant, non coding transcript variant
T_RS	2_110414175_T	2	110414175	-0.692293	0.140842	8.86048e-07	intron variant, non coding transcript variant
T_RS	2_110418166_A	2	110418166	-0.691626	0.140808	9.02244e-07	intron variant, non coding transcript variant
T_RS	2_110420052_A	2	110420052	-0.691626	0.140808	9.02244e-07	intron variant, non coding transcript variant
T_RS	2_110425839_G	2	110425839	-0.691626	0.140808	9.02244e-07	intron variant, non coding transcript variant
T_RS	2_110426288_C	2	110426288	-0.700307	0.141503	7.45691e-07	intron variant, non coding transcript variant
T_RS	2_110429015_A	2	110429015	-0.900393	0.159371	1.60771e-08	intron variant, non coding transcript variant
T_RS	2_110430707_C	2	110430707	-0.692568	0.140826	8.7481e-07	intron variant, non coding transcript variant
T_RS	2_110439198_G	2	110439198	-0.693512	0.140541	8.03229e-07	intron variant, non coding transcript variant
T_RS	2_110451805_G	2	110451805	-0.693512	0.140541	8.03229e-07	intron variant, non coding transcript variant
T_RS	2_110456968_A	2	110456968	-0.691626	0.140808	9.02244e-07	intron variant, non coding transcript variant
T_RS	2_110464275_C	2	110464275	-0.693512	0.140541	8.03229e-07	intron variant, non coding transcript variant
T_RS	2_110472495_G	2	110472495	-0.693512	0.140541	8.03229e-07	intron variant, non coding transcript variant
T_RS	2_110473260_T	2	110473260	-0.691626	0.140808	9.02244e-07	intron variant, non coding transcript variant
T_RS	2_110474079_A	2	110474079	-0.692568	0.140826	8.7481e-07	intron variant, non coding transcript variant
T_RS	2_110474688_T	2	110474688	-0.691626	0.140808	9.02244e-07	intron variant, non coding transcript variant
T_RS	2_110475610_A	2	110475610	-0.696715	0.141556	8.57344e-07	intron variant, non coding transcript variant
T_RS	2_110483088_G	2	110483088	-0.68113	0.140255	1.19552e-06	intron variant, non coding transcript variant
T_RS	2_110485848_A	2	110485848	-0.691626	0.140808	9.02244e-07	intron variant, non coding transcript variant
T_RS	2_110487566_A	2	110487566	-0.691626	0.140808	9.02244e-07	intron variant, non coding transcript variant
T_RS	2_110497477_A	2	110497477	-0.683286	0.140258	1.1067e-06	intron variant, non coding transcript variant
T_RS	2_110499801_T	2	110499801	-0.683286	0.140258	1.1067e-06	intron variant, non coding transcript variant
T_RS	2_110513650_A	2	110513650	-0.691626	0.140808	9.02244e-07	intron variant, non coding transcript variant
T_RS	2_110528617_G	2	110528617	-0.691626	0.140808	9.02244e-07	intron variant, non coding transcript variant
T_RS	2_110554169_C	2	110554169	-0.691626	0.140808	9.02244e-07	intron variant, non coding transcript variant
T_RS	2_110562085_G	2	110562085	-0.691626	0.140808	9.02244e-07	intron variant, non coding transcript variant
T_RS	2_110603275_T	2	110603275	-0.691626	0.140808	9.02244e-07	intron variant, non coding transcript variant
T_RS	2_110607093_C	2	110607093	-0.691626	0.140808	9.02244e-07	intron variant, non coding transcript variant
T_RS	2_110624072_C	2	110624072	-0.69163	0.140827	9.05246e-07	intron variant, non coding transcript variant
T_RS	2_110630554_A	2	110630554	-0.696074	0.141377	8.49905e-07	intron variant, non coding transcript variant
T_RS	2_110638910_A	2	110638910	-0.697421	0.141818	8.75569e-07	intron variant, non coding transcript variant
T_RS	2_110644098_A	2	110644098	-0.691156	0.140818	9.19339e-07	intron variant, non coding transcript variant
T_RS	2_110659980_G	2	110659980	-0.692977	0.141095	9.04235e-07	intron variant, non coding transcript variant
T_RS	2_110665397_A	2	110665397	-0.691084	0.140829	9.23577e-07	intron variant, non coding transcript variant
T_RS	2_110671695_T	2	110671695	-0.696944	0.141828	8.92336e-07	intron variant, non coding transcript variant
T_RS	2_110674874_A	2	110674874	-0.694106	0.141123	8.7229e-07	intron variant, non coding transcript variant
T_RS	2_110722516_T	2	110722516	-0.692977	0.141095	9.04235e-07	intron variant, non coding transcript variant
T_RS	2_110764699_A	2	110764699	-0.691156	0.140818	9.19339e-07	intron variant, non coding transcript variant
T_RS	2_111224692_G	2	111224692	-0.691787	0.140835	9.01329e-07	intron variant, non coding transcript variant
T_RS	2_111227658_C	2	111227658	-0.691156	0.140818	9.19339e-07	intron variant, non coding transcript variant
T_RS	2_111246753_G	2	111246753	-0.695084	0.141547	9.07867e-07	intergenic variant
T_RS	2_111261753_G	2	111261753	-0.691156	0.140818	9.19339e-07	intergenic variant
T_RS	2_111265312_G	2	111265312	-0.691156	0.140818	9.19339e-07	intergenic variant
T_RS	2_111272852_G	2	111272852	-0.691156	0.140818	9.19339e-07	intergenic variant
T_RS	2_111279928_C	2	111279928	-0.691156	0.140818	9.19339e-07	intergenic variant
T_RS	2_111281195_T	2	111281195	-0.694152	0.141163	8.77126e-07	intergenic variant
T_RS	2_111282478_G	2	111282478	-0.708456	0.142233	6.32678e-07	intergenic variant
T_RS	2_111283581_C	2	111283581	-0.691156	0.140818	9.19339e-07	intergenic variant
T_RS	2_111285827_C	2	111285827	-0.691156	0.140818	9.19339e-07	intergenic variant
T_RS	2_111299450_C	2	111299450	-0.691156	0.140818	9.19339e-07	intergenic variant
T_RS	2_111304613_C	2	111304613	-0.694614	0.141215	8.70605e-07	intergenic variant
T_RS	2_111305215_T	2	111305215	-0.691156	0.140818	9.19339e-07	intergenic variant
T_RS	2_111327616_T	2	111327616	-0.691156	0.140818	9.19339e-07	intergenic variant
T_RS	2_111333628_A	2	111333628	-0.691156	0.140818	9.19339e-07	intergenic variant
T_RS	2_111414402_G	2	111414402	-0.691156	0.140818	9.19339e-07	intergenic variant
T_RS	2_111433729_A	2	111433729	-0.695084	0.141547	9.07867e-07	intergenic variant
T_RS	2_111453837_C	2	111453837	-0.691156	0.140818	9.19339e-07	intergenic variant
T_RS	2_111486280_C	2	111486280	-0.691466	0.140834	9.11775e-07	intergenic variant
T_RS	2_111499010_T	2	111499010	-0.691787	0.140835	9.01329e-07	intergenic variant
T_RS	2_111526432_T	2	111526432	-0.691466	0.140834	9.11775e-07	intergenic variant
T_RS	2_111530117_A	2	111530117	-0.685986	0.141265	1.19759e-06	non coding transcript exon variant
T_RS	2_111540064_A	2	111540064	-0.692977	0.141095	9.04235e-07	intergenic variant
T_RS	2_111553832_T	2	111553832	-0.692941	0.141162	9.16117e-07	intergenic variant
T_RS	2_111563782_T	2	111563782	-0.695084	0.141547	9.07867e-07	intergenic variant
T_RS	2_111570691_A	2	111570691	-0.692977	0.141095	9.04235e-07	non coding transcript exon variant
T_RS	2_111575072_C	2	111575072	-0.696944	0.141828	8.92336e-07	intergenic variant
T_RS	2_111582096_C	2	111582096	-0.696944	0.141828	8.92336e-07	intergenic variant
T_RS	2_111598537_T	2	111598537	-0.692098	0.140836	8.91397e-07	intergenic variant
T_RS	2_111614754_A	2	111614754	-0.691704	0.140846	9.05863e-07	intergenic variant
T_RS	2_111625296_T	2	111625296	-0.691269	0.140864	9.23099e-07	intergenic variant
T_RS	2_111634116_C	2	111634116	-0.691787	0.140835	9.01329e-07	intergenic variant
T_RS	2_111640538_AT	2	111640538	-0.691156	0.140818	9.19339e-07
T_RS	2_111653862_AC	2	111653862	-0.691156	0.140818	9.19339e-07
T_RS	2_111659996_C	2	111659996	-0.691156	0.140818	9.19339e-07	3 prime UTR variant
T_RS	2_111670922_T	2	111670922	-0.691156	0.140818	9.19339e-07	non coding transcript exon variant
T_RS	2_111689615_C	2	111689615	-0.691787	0.140835	9.01329e-07	intergenic variant
T_RS	2_111879130_A	2	111879130	-0.691156	0.140818	9.19339e-07	intergenic variant
T_RS	2_112051005_C	2	112051005	-0.691156	0.140818	9.19339e-07	intergenic variant
T_RS	2_112209797_C	2	112209797	-0.694509	0.141196	8.70933e-07	intergenic variant
T_RS	2_112393581_A	2	112393581	-0.691156	0.140818	9.19339e-07	intergenic variant
T_RS	2_127833178_CA	2	127833178	-0.817298	0.157055	1.95158e-07
T_RS	2_95628544_A	2	95628544	-0.755816	0.148375	3.5068e-07	intron variant
T_RS	6_125351232_T	6	125351232	-0.649819	0.132668	9.67825e-07	intron variant, non coding transcript variant
T_RS	6_125363033_C	6	125363033	-0.65054	0.132591	9.27715e-07	intergenic variant
T_RS	6_125423535_AT	6	125423535	-0.647313	0.132683	1.06815e-06
T_RS	6_125624301_A	6	125624301	-0.646789	0.132658	1.08466e-06	intergenic variant
T_RS	6_125677183_G	6	125677183	-0.64696	0.132627	1.0714e-06	intergenic variant
T_RS	6_125681046_A	6	125681046	-0.64696	0.132627	1.0714e-06	intergenic variant
T_RS	6_125685780_T	6	125685780	-0.64696	0.132627	1.0714e-06	intergenic variant
T_RS	6_126323755_T	6	126323755	-0.661142	0.132761	6.36061e-07	intergenic variant
T_RS	6_126370928_C	6	126370928	-0.659209	0.132874	7.00712e-07	intergenic variant
T_RS	6_126378278_C	6	126378278	-0.65953	0.132829	6.86042e-07	intergenic variant
T_RS	6_126410208_A	6	126410208	-0.645407	0.132382	1.08614e-06	intergenic variant
T_RS	6_126474592_C	6	126474592	-0.685149	0.134974	3.85168e-07	intergenic variant
T_RS	6_126476281_G	6	126476281	-0.664861	0.132973	5.73344e-07	intergenic variant
T_RS	6_126476632_C	6	126476632	-0.661142	0.132761	6.36061e-07	intergenic variant
T_RS	6_126477305_T	6	126477305	-0.685149	0.134974	3.85168e-07	intergenic variant
T_RS	6_126477611_T	6	126477611	-0.685149	0.134974	3.85168e-07	intergenic variant
T_RS	6_126478166_G	6	126478166	-0.664861	0.132973	5.73344e-07	intergenic variant
T_RS	6_126478747_A	6	126478747	-0.664861	0.132973	5.73344e-07	intergenic variant
T_RS	6_126481016_A	6	126481016	-0.664861	0.132973	5.73344e-07	intergenic variant
T_RS	6_126482451_C	6	126482451	-0.664861	0.132973	5.73344e-07	intergenic variant
T_RS	6_126482907_C	6	126482907	-0.664969	0.132981	5.71908e-07	intergenic variant
T_RS	6_126485179_C	6	126485179	-0.685149	0.134974	3.85168e-07	intergenic variant
T_RS	6_126488352_G	6	126488352	-0.685149	0.134974	3.85168e-07	intergenic variant
T_RS	6_126575162_GT	6	126575162	-0.664166	0.133229	6.19115e-07
T_RS	6_126577562_G	6	126577562	-0.664132	0.133242	6.21522e-07	intergenic variant
T_RS	6_126578662_A	6	126578662	-0.664166	0.133229	6.19115e-07	intergenic variant
T_RS	6_126601500_G	6	126601500	-0.664166	0.133229	6.19115e-07	intergenic variant
T_RS	6_126631171_T	6	126631171	-0.664166	0.133229	6.19115e-07	intergenic variant
T_RS	6_126632332_G	6	126632332	-0.664166	0.133229	6.19115e-07	intergenic variant
T_RS	6_126633199_A	6	126633199	-0.664166	0.133229	6.19115e-07	intergenic variant
T_RS	6_126634337_G	6	126634337	-0.664166	0.133229	6.19115e-07	intergenic variant
T_RS	6_126662275_AAT	6	126662275	-0.660422	0.133016	6.87015e-07
T_RS	6_126665276_T	6	126665276	-0.676932	0.133458	3.93137e-07	intergenic variant
T_RS	6_126665714_T	6	126665714	-0.676932	0.133458	3.93137e-07	intergenic variant
T_RS	6_126666580_T	6	126666580	-0.675969	0.133244	3.91252e-07	intergenic variant
T_RS	6_126724087_G	6	126724087	-0.664166	0.133229	6.19115e-07	intergenic variant
T_RS	6_126725424_G	6	126725424	-0.664166	0.133229	6.19115e-07	intergenic variant
T_RS	6_126727270_C	6	126727270	-0.664166	0.133229	6.19115e-07	intergenic variant
T_RS	6_126728420_G	6	126728420	-0.67182	0.134053	5.39754e-07	intergenic variant
T_RS	6_126728686_C	6	126728686	-0.66469	0.13324	6.0803e-07	intergenic variant
T_RS	6_126729827_G	6	126729827	-0.66469	0.13324	6.0803e-07	intergenic variant
T_RS	6_126730408_A	6	126730408	-0.66469	0.13324	6.0803e-07	non coding transcript exon variant
T_RS	6_126731484_C	6	126731484	-0.660946	0.133027	6.74738e-07	non coding transcript exon variant
T_RS	6_126733670_A	6	126733670	-0.66469	0.13324	6.0803e-07	non coding transcript exon variant
T_RS	6_126735467_C	6	126735467	-0.66469	0.13324	6.0803e-07	non coding transcript exon variant
T_RS	6_126736755_TA	6	126736755	-0.660422	0.133016	6.87015e-07
T_RS	6_126737653_C	6	126737653	-0.66469	0.13324	6.0803e-07	intergenic variant
T_RS	6_126738247_G	6	126738247	-0.660946	0.133027	6.74738e-07	intergenic variant
T_RS	6_126738949_A	6	126738949	-0.66469	0.13324	6.0803e-07	intergenic variant
T_RS	6_126747420_T	6	126747420	-0.666046	0.133413	5.96419e-07	intergenic variant
T_RS	6_126748183_A	6	126748183	-0.67182	0.134053	5.39754e-07	intergenic variant
T_RS	6_126749607_G	6	126749607	-0.66469	0.13324	6.0803e-07	intergenic variant
T_RS	6_126750237_G	6	126750237	-0.66469	0.13324	6.0803e-07	intergenic variant
T_RS	6_126751419_G	6	126751419	-0.66469	0.13324	6.0803e-07	intergenic variant
T_RS	6_126751957_T	6	126751957	-0.66469	0.13324	6.0803e-07	intergenic variant
T_RS	6_126752672_T	6	126752672	-0.66469	0.13324	6.0803e-07	intergenic variant
T_RS	6_126753030_C	6	126753030	-0.664166	0.133229	6.19115e-07	intergenic variant
T_RS	6_126753798_T	6	126753798	-0.66469	0.13324	6.0803e-07	intergenic variant
T_RS	6_126754630_ATG	6	126754630	-0.66469	0.13324	6.0803e-07
T_RS	6_126755064_A	6	126755064	-0.66469	0.13324	6.0803e-07	intergenic variant
T_RS	6_126757311_T	6	126757311	-0.66469	0.13324	6.0803e-07	intergenic variant
T_RS	6_126761793_C	6	126761793	-0.66469	0.13324	6.0803e-07	intergenic variant
T_RS	6_126764805_C	6	126764805	-0.66469	0.13324	6.0803e-07	intergenic variant
T_RS	6_126768885_T	6	126768885	-0.672574	0.133572	4.77119e-07	intergenic variant
T_RS	6_126772138_G	6	126772138	-0.66469	0.13324	6.0803e-07	intergenic variant
T_RS	6_126774358_G	6	126774358	-0.66469	0.13324	6.0803e-07	intergenic variant
T_RS	6_126776774_T	6	126776774	-0.66469	0.13324	6.0803e-07	intergenic variant
T_RS	6_126778794_C	6	126778794	-0.66469	0.13324	6.0803e-07	intergenic variant
T_RS	6_126780782_A	6	126780782	-0.66469	0.13324	6.0803e-07	intergenic variant
T_RS	6_126782541_G	6	126782541	-0.664166	0.133229	6.19115e-07	intergenic variant
T_RS	6_126783493_G	6	126783493	-0.66469	0.13324	6.0803e-07	intergenic variant
T_RS	6_126784068_A	6	126784068	-0.66469	0.13324	6.0803e-07	intergenic variant
T_RS	6_126786160_C	6	126786160	-0.66469	0.13324	6.0803e-07	intergenic variant
T_RS	6_126787243_G	6	126787243	-0.66469	0.13324	6.0803e-07	intergenic variant
T_RS	6_126788619_A	6	126788619	-0.684408	0.135037	4.01397e-07	intergenic variant
T_RS	6_126789115_A	6	126789115	-0.66469	0.13324	6.0803e-07	intergenic variant
T_RS	6_126789921_C	6	126789921	-0.66469	0.13324	6.0803e-07	intergenic variant
T_RS	6_126790338_T	6	126790338	-0.66469	0.13324	6.0803e-07	intergenic variant
T_RS	6_126791096_T	6	126791096	-0.66469	0.13324	6.0803e-07	intergenic variant
T_RS	6_126791424_C	6	126791424	-0.66469	0.13324	6.0803e-07	intergenic variant
T_RS	6_126793508_A	6	126793508	-0.67051	0.133617	5.21761e-07	intergenic variant
T_RS	6_126794442_C	6	126794442	-0.67051	0.133617	5.21761e-07	intergenic variant
T_RS	6_126794827_C	6	126794827	-0.67051	0.133617	5.21761e-07	intergenic variant
T_RS	6_126797223_A	6	126797223	-0.67051	0.133617	5.21761e-07	intergenic variant
T_RS	6_126797804_G	6	126797804	-0.67051	0.133617	5.21761e-07	intergenic variant
T_RS	6_126799210_G	6	126799210	-0.667768	0.133414	5.57898e-07	intergenic variant
T_RS	6_126799521_T	6	126799521	-0.67051	0.133617	5.21761e-07	intergenic variant
T_RS	6_126800182_T	6	126800182	-0.67051	0.133617	5.21761e-07	intergenic variant
T_RS	6_126801179_A	6	126801179	-0.666729	0.133404	5.79789e-07	intergenic variant
T_RS	6_126801935_TGAG	6	126801935	-0.67051	0.133617	5.21761e-07
T_RS	6_126802692_A	6	126802692	-0.66469	0.13324	6.0803e-07	intergenic variant
T_RS	6_126803237_A	6	126803237	-0.66469	0.13324	6.0803e-07	intergenic variant
T_RS	6_126803633_C	6	126803633	-0.66469	0.13324	6.0803e-07	intergenic variant
T_RS	6_126804039_T	6	126804039	-0.66469	0.13324	6.0803e-07	intergenic variant
T_RS	6_126805230_G	6	126805230	-0.689178	0.135026	3.32442e-07	intergenic variant
T_RS	6_126806972_G	6	126806972	-0.660946	0.133027	6.74738e-07	intergenic variant
T_RS	6_126807860_C	6	126807860	-0.66469	0.13324	6.0803e-07	intergenic variant
T_RS	6_126808053_G	6	126808053	-0.66469	0.13324	6.0803e-07	intergenic variant
T_RS	6_126808755_T	6	126808755	-0.660946	0.133027	6.74738e-07	intergenic variant
T_RS	6_126938442_G	6	126938442	-0.655063	0.133473	9.20877e-07	intergenic variant
T_RS	6_126945076_C	6	126945076	-0.664166	0.133229	6.19115e-07	intergenic variant
T_RS	6_127016158_G	6	127016158	-0.661142	0.132761	6.36061e-07	intergenic variant
T_RS	6_127019840_G	6	127019840	-0.651675	0.132996	9.58648e-07	intergenic variant
T_RS	6_127026604_C	6	127026604	-0.653468	0.132975	8.91459e-07	intergenic variant
T_RS	6_127822624_TC	6	127822624	-0.675301	0.134296	4.94424e-07
T_RS	6_128028279_C	6	128028279	-0.672156	0.13406	5.33506e-07	3 prime UTR variant
T_RS	6_128038925_T	6	128038925	-0.672156	0.13406	5.33506e-07	intron variant
T_RS	6_128061017_A	6	128061017	-0.672156	0.13406	5.33506e-07	intron variant
T_RS	6_128096745_C	6	128096745	-0.695644	0.136111	3.20686e-07	intron variant
T_RS	6_128100653_G	6	128100653	-0.672156	0.13406	5.33506e-07	intron variant
T_RS	6_128126009_G	6	128126009	-0.672156	0.13406	5.33506e-07	intergenic variant
T_RS	6_128129541_T	6	128129541	-0.672156	0.13406	5.33506e-07	intergenic variant
T_RS	6_128142382_T	6	128142382	-0.672156	0.13406	5.33506e-07	intergenic variant
T_RS	6_128180187_A	6	128180187	-0.672114	0.134067	5.35122e-07	intron variant
T_RS	6_128318719_G	6	128318719	-0.679364	0.134639	4.51597e-07	intron variant, non coding transcript variant
T_RS	6_128319274_T	6	128319274	-0.679364	0.134639	4.51597e-07	intron variant, non coding transcript variant
T_RS	6_128319571_T	6	128319571	-0.679364	0.134639	4.51597e-07	intron variant, non coding transcript variant
T_RS	6_128349869_G	6	128349869	-0.681814	0.134864	4.29119e-07	intron variant, non coding transcript variant
T_RS	6_128355756_A	6	128355756	-0.681814	0.134864	4.29119e-07	intron variant, non coding transcript variant
T_RS	6_128362537_G	6	128362537	-0.681814	0.134864	4.29119e-07	intron variant, non coding transcript variant
T_RS	6_128506422_C	6	128506422	-0.687324	0.135195	3.69684e-07	3 prime UTR variant
T_RS	6_128540069_C	6	128540069	-0.681694	0.134874	4.31992e-07	intergenic variant
T_RS	6_128559926_A	6	128559926	-0.681694	0.134874	4.31992e-07	intergenic variant
T_RS	6_128591630_C	6	128591630	-0.716479	0.140056	3.12661e-07	intergenic variant
T_RS	6_128592787_C	6	128592787	-0.716479	0.140056	3.12661e-07	intergenic variant
T_RS	6_128598015_TTTG	6	128598015	-0.716479	0.140056	3.12661e-07
T_RS	6_128599052_C	6	128599052	-0.716479	0.140056	3.12661e-07	intergenic variant
T_RS	6_128601962_TG	6	128601962	-0.716479	0.140056	3.12661e-07
T_RS	6_128607655_CTT	6	128607655	-0.718523	0.140322	3.04689e-07
T_RS	6_128926928_G	6	128926928	-0.651242	0.131401	7.19121e-07	intron variant
T_RS	6_128933859_C	6	128933859	-0.651242	0.131401	7.19121e-07	intron variant
T_RS	6_128961716_A	6	128961716	-0.68149	0.134617	4.13921e-07	intergenic variant
T_RS	6_128965216_T	6	128965216	-0.659679	0.13205	5.86304e-07	intergenic variant
T_RS	6_128975440_T	6	128975440	-0.665685	0.132874	5.44607e-07	intergenic variant
T_RS	6_128977429_A	6	128977429	-0.659679	0.13205	5.86304e-07	intergenic variant
T_RS	6_128978075_A	6	128978075	-0.666959	0.132844	5.15049e-07	intergenic variant
T_RS	6_128978615_T	6	128978615	-0.659679	0.13205	5.86304e-07	regulatory region variant
T_RS	6_128979492_G	6	128979492	-0.659665	0.132061	5.87927e-07	regulatory region variant
T_RS	6_128982015_G	6	128982015	-0.651242	0.131401	7.19121e-07	intergenic variant
T_RS	6_128993429_AGTGAT	6	128993429	-0.674196	0.132328	3.48928e-07
T_RS	6_128994784_A	6	128994784	-0.659679	0.13205	5.86304e-07	intron variant, non coding transcript variant
T_RS	6_128998619_T	6	128998619	-0.651242	0.131401	7.19121e-07	non coding transcript exon variant
T_RS	6_129005315_T	6	129005315	-0.65978	0.132058	5.84922e-07	intergenic variant
T_RS	6_129006571_A	6	129006571	-0.666922	0.132852	5.16656e-07	intergenic variant
T_RS	6_129007942_C	6	129007942	-0.651242	0.131401	7.19121e-07	intergenic variant
T_RS	6_129009756_A	6	129009756	-0.659478	0.132069	5.93165e-07	intergenic variant
T_RS	6_129026191_A	6	129026191	-0.659679	0.13205	5.86304e-07	intergenic variant
T_RS	6_129027823_G	6	129027823	-0.659679	0.13205	5.86304e-07	intergenic variant
T_RS	6_129068935_CT	6	129068935	-0.655449	0.131884	6.69968e-07
T_RS	6_129071477_T	6	129071477	-0.655449	0.131884	6.69968e-07	3 prime UTR variant
T_RS	6_129072081_TG	6	129072081	-0.655176	0.131754	6.60146e-07
T_RS	6_129106033_G	6	129106033	-0.667525	0.132924	5.11736e-07	intron variant
T_RS	6_129108303_A	6	129108303	-0.655449	0.131884	6.69968e-07	intron variant
T_RS	6_129112736_G	6	129112736	-0.655449	0.131884	6.69968e-07	3 prime UTR variant
T_RS	6_129117086_G	6	129117086	-0.655449	0.131884	6.69968e-07	intergenic variant
T_RS	6_129131873_C	6	129131873	-0.658432	0.131822	5.88775e-07	intergenic variant
T_RS	6_129139371_A	6	129139371	-0.651242	0.131401	7.19121e-07	intergenic variant
T_RS	6_129149710_A	6	129149710	-0.651242	0.131401	7.19121e-07	intergenic variant
T_RS	6_129150250_C	6	129150250	-0.651242	0.131401	7.19121e-07	intergenic variant
T_RS	6_129192451_T	6	129192451	-0.651242	0.131401	7.19121e-07	intron variant
T_RS	6_129210420_ATATTT	6	129210420	-0.651242	0.131401	7.19121e-07
T_RS	6_129220846_T	6	129220846	-0.663975	0.132953	5.91191e-07	intron variant
T_RS	6_129225399_T	6	129225399	-0.663975	0.132953	5.91191e-07	intron variant
T_RS	6_129279850_A	6	129279850	-0.655688	0.131892	6.64765e-07	intron variant, non coding transcript variant
T_RS	6_129285004_A	6	129285004	-0.664216	0.13296	5.86552e-07	intron variant, non coding transcript variant
T_RS	6_129287766_G	6	129287766	-0.654603	0.131483	6.40372e-07	intron variant, non coding transcript variant
T_RS	6_129290483_A	6	129290483	-0.666561	0.132514	4.90179e-07	intron variant, non coding transcript variant
T_RS	6_129292314_T	6	129292314	-0.652009	0.131437	7.02704e-07	intron variant, non coding transcript variant
T_RS	6_129298592_GA	6	129298592	-0.651611	0.131425	7.12034e-07
T_RS	6_129301918_C	6	129301918	-0.651576	0.131417	7.11908e-07	intergenic variant
T_RS	6_129303560_A	6	129303560	-0.653389	0.131549	6.80331e-07	intergenic variant
T_RS	6_129317770_C	6	129317770	-0.650469	0.1317	7.85167e-07	intergenic variant
T_RS	6_129318237_C	6	129318237	-0.66422	0.132955	5.85908e-07	intergenic variant
T_RS	6_129319267_A	6	129319267	-0.65867	0.13183	5.84174e-07	intergenic variant
T_RS	6_129323259_G	6	129323259	-0.650582	0.131444	7.44082e-07	intergenic variant
T_RS	6_129326462_TA	6	129326462	-0.659619	0.132311	6.18413e-07
T_RS	6_129331675_A	6	129331675	-0.663809	0.132943	5.93896e-07	intron variant
T_RS	6_129331927_C	6	129331927	-0.651476	0.131409	7.13587e-07	intron variant
T_RS	6_129332889_A	6	129332889	-0.651476	0.131409	7.13587e-07	intron variant
T_RS	6_129334243_C	6	129334243	-0.652729	0.131566	7.00543e-07	intron variant
T_RS	6_129338493_T	6	129338493	-0.653377	0.131632	6.91738e-07	intron variant
T_RS	6_129348946_C	6	129348946	-0.652745	0.132086	7.73998e-07	intron variant
T_RS	6_129357055_A	6	129357055	-0.654636	0.13151	6.42935e-07	intron variant
T_RS	6_129363499_T	6	129363499	-0.651438	0.131416	7.1568e-07	intron variant
T_RS	6_135196192_G	6	135196192	-0.750233	0.15208	8.09126e-07	intron variant
T_RS	8_134856930_G	8	134856930	-0.76194	0.150694	4.27699e-07	intron variant, non coding transcript variant
T_RS	8_134857072_T	8	134857072	-0.9327	0.164552	1.44383e-08	intron variant, non coding transcript variant
T_RS	8_134857114_G	8	134857114	-0.766869	0.151222	3.95386e-07	intron variant, non coding transcript variant
T_RS	8_134860931_C	8	134860931	-0.774012	0.151573	3.28125e-07	intron variant, non coding transcript variant
T_RS	8_134974704_T	8	134974704	-0.667209	0.134219	6.65892e-07	intron variant
T_RS	8_135028616_C	8	135028616	-0.648867	0.132648	9.99934e-07	intron variant
T_RS	8_135049023_A	8	135049023	-0.647876	0.133392	1.19217e-06	intron variant
T_RS	8_4906107_T	8	4906107	-0.695252	0.134574	2.38773e-07	intron variant
T_RS	8_4911786_G	8	4911786	-0.687199	0.135122	3.66151e-07	intron variant
T_RS	8_4913740_G	8	4913740	-0.618821	0.127113	1.12569e-06	intron variant
T_RS	8_4914699_T	8	4914699	-0.775864	0.143312	6.16929e-08	intron variant
T_RS	8_4914910_A	8	4914910	-0.698062	0.134491	2.09835e-07	intron variant
T_RS	8_4915104_G	8	4915104	-0.875854	0.152984	1.03358e-08	intron variant
T_RS	8_4916056_G	8	4916056	-0.648265	0.131848	8.79876e-07	intron variant
T_RS	8_4917068_G	8	4917068	-0.664288	0.132934	5.81908e-07	intron variant
T_RS	8_4917329_T	8	4917329	-0.666562	0.133531	5.98107e-07	intron variant
T_RS	8_4917689_C	8	4917689	-0.746954	0.142233	1.50757e-07	intron variant
T_RS	8_4918153_A	8	4918153	-0.746161	0.14222	1.54993e-07	intron variant
T_RS	8_4919089_T	8	4919089	-0.660217	0.13424	8.73499e-07	intron variant
T_RS	8_4919380_A	8	4919380	-0.772296	0.143678	7.6497e-08	intron variant
T_RS	8_4919503_G	8	4919503	-0.665563	0.134656	7.70486e-07	intron variant
T_RS	8_4920014_G	8	4920014	-0.653552	0.133419	9.65722e-07	intron variant
T_RS	8_4920197_T	8	4920197	-0.647176	0.133176	1.17648e-06	intron variant
T_RS	8_4928499_A	8	4928499	-0.725795	0.14185	3.11036e-07	intron variant
T_RS	8_4935159_T	8	4935159	-0.66253	0.134921	9.08463e-07	intron variant
T_RS	8_4960712_G	8	4960712	-0.762115	0.145564	1.64457e-07	intron variant
T_RS	9_39195933_C	9	39195933	-0.782315	0.147276	1.08488e-07	intergenic variant
T_RS	9_39424271_A	9	39424271	-0.773509	0.145924	1.15319e-07	intron variant
T_RS	9_39453846_A	9	39453846	-0.753723	0.143958	1.64332e-07	intron variant
T_RS	9_39457848_T	9	39457848	-0.75614	0.144231	1.58377e-07	intron variant
T_RS	9_39461176_T	9	39461176	-0.756116	0.144201	1.57559e-07	intron variant
T_RS	9_39464877_T	9	39464877	-0.749334	0.143758	1.86342e-07	intron variant
T_RS	9_39476585_C	9	39476585	-0.734653	0.142343	2.45461e-07	intron variant
T_RS	9_39486772_G	9	39486772	-0.735165	0.142416	2.44197e-07	intron variant
T_SS	1_10473872_A	1	10473872	-0.800635	0.150851	1.11164e-07	intergenic variant
T_SS	1_10505848_T	1	10505848	-0.772305	0.149832	2.54349e-07	intergenic variant
T_SS	10_51403771_C	10	51403771	-0.641249	0.131319	1.044e-06	intergenic variant
T_SS	10_51412141_GAATT	10	51412141	-0.68066	0.134782	4.41608e-07
T_SS	10_51430474_A	10	51430474	-0.664114	0.133261	6.24322e-07	intergenic variant
T_SS	10_51438887_T	10	51438887	-0.666931	0.134429	7.00559e-07	intergenic variant
T_SS	10_51870599_A	10	51870599	-0.864072	0.154682	2.3218e-08	intron variant, non coding transcript variant
T_SS	10_51935344_A	10	51935344	-0.86873	0.15552	2.32413e-08	intergenic variant
T_SS	10_51936602_CTCT	10	51936602	-0.86873	0.15552	2.32413e-08
T_SS	10_51971041_G	10	51971041	-0.867935	0.155515	2.39074e-08	intron variant
T_SS	10_51972715_A	10	51972715	-0.867935	0.155515	2.39074e-08	intron variant
T_SS	10_51974203_C	10	51974203	-0.867935	0.155515	2.39074e-08	intron variant
T_SS	10_52218082_C	10	52218082	-0.855791	0.154732	3.1878e-08	intergenic variant
T_SS	10_52219746_A	10	52219746	-0.855791	0.154732	3.1878e-08	intergenic variant
T_SS	10_52220457_A	10	52220457	-0.855791	0.154732	3.1878e-08	intergenic variant
T_SS	10_52221786_A	10	52221786	-0.87316	0.156614	2.47184e-08	intergenic variant
T_SS	10_52234291_T	10	52234291	-0.884261	0.157415	1.93855e-08	intron variant
T_SS	10_68726153_TC	10	68726153	-0.90796	0.164362	3.31101e-08
T_SS	10_68752585_G	10	68752585	-0.882647	0.161209	4.3704e-08	intergenic variant
T_SS	10_68776792_G	10	68776792	-0.890756	0.162186	3.96982e-08	intron variant
T_SS	10_68938360_A	10	68938360	-0.882647	0.161209	4.3704e-08	intron variant
T_SS	10_68961807_A	10	68961807	-0.882647	0.161209	4.3704e-08	intron variant
T_SS	10_69003765_C	10	69003765	-0.845964	0.158081	8.72569e-08	intron variant
T_SS	10_69038207_C	10	69038207	-0.882647	0.161209	4.3704e-08	intron variant
T_SS	10_69069560_C	10	69069560	-0.882647	0.161209	4.3704e-08	intron variant
T_SS	10_69122246_A	10	69122246	-0.888909	0.161686	3.84654e-08	intron variant
T_SS	10_69167156_A	10	69167156	-0.888909	0.161686	3.84654e-08	intron variant
T_SS	10_69231514_G	10	69231514	-0.871144	0.159874	5.06741e-08	intron variant
T_SS	10_69260687_T	10	69260687	-0.888909	0.161686	3.84654e-08	intron variant
T_SS	10_69304512_G	10	69304512	-0.888909	0.161686	3.84654e-08	intergenic variant
T_SS	10_69352432_T	10	69352432	-0.868637	0.160282	5.97908e-08	intergenic variant
T_SS	11_16776240_G	11	16776240	-0.830896	0.154406	7.39736e-08	intron variant
T_SS	11_16779060_T	11	16779060	-0.830896	0.154406	7.39736e-08	intron variant
T_SS	11_16787987_T	11	16787987	-0.831519	0.154443	7.28583e-08	intron variant
T_SS	11_16791246_G	11	16791246	-0.831537	0.154452	7.29261e-08	intron variant
T_SS	11_16792168_G	11	16792168	-0.831537	0.154452	7.29261e-08	intron variant
T_SS	11_17051800_G	11	17051800	-0.730321	0.144831	4.59342e-07	intron variant, non coding transcript variant
T_SS	12_22191109_G	12	22191109	-0.747816	0.143729	1.96132e-07	intron variant
T_SS	13_17486172_T	13	17486172	-0.776364	0.147773	1.49016e-07	intron variant, non coding transcript variant
T_SS	13_17492441_G	13	17492441	-0.890362	0.159082	2.1823e-08	non coding transcript exon variant
T_SS	13_17495603_T	13	17495603	-0.901364	0.16023	1.85051e-08	intergenic variant
T_SS	13_17496040_T	13	17496040	-0.901364	0.16023	1.85051e-08	intergenic variant
T_SS	13_17767850_T	13	17767850	-0.726973	0.143908	4.38006e-07	intron variant
T_SS	13_188570697_G	13	188570697	-0.90773	0.157813	8.82198e-09	intergenic variant
T_SS	13_188575484_G	13	188575484	-0.901295	0.156491	8.44097e-09	intergenic variant
T_SS	13_188587036_G	13	188587036	-0.898777	0.15693	1.02065e-08	intergenic variant
T_SS	13_188609481_C	13	188609481	-0.894141	0.155632	9.17878e-09	intergenic variant
T_SS	13_188638189_G	13	188638189	-0.786492	0.14586	6.96378e-08	intergenic variant
T_SS	13_204671997_G	13	204671997	-0.664603	0.130379	3.44195e-07	intron variant
T_SS	15_104520179_C	15	104520179	-0.714332	0.136001	1.50129e-07	intergenic variant
T_SS	2_105870529_AC	2	105870529	-0.786947	0.152614	2.51659e-07
T_SS	2_108874785_C	2	108874785	-0.852951	0.157182	5.74671e-08	intergenic variant
T_SS	2_110429015_A	2	110429015	-0.868648	0.15804	3.87692e-08	intron variant, non coding transcript variant
T_SS	2_127833178_CA	2	127833178	-0.803021	0.155804	2.54948e-07
T_SS	6_125351232_T	6	125351232	-0.664847	0.13173	4.48705e-07	intron variant, non coding transcript variant
T_SS	6_125363033_C	6	125363033	-0.66404	0.131653	4.56247e-07	intergenic variant
T_SS	6_125423535_AT	6	125423535	-0.659869	0.131743	5.47841e-07
T_SS	6_125624301_A	6	125624301	-0.659338	0.131718	5.56689e-07	intergenic variant
T_SS	6_125677183_G	6	125677183	-0.65937	0.131687	5.52526e-07	intergenic variant
T_SS	6_125681046_A	6	125681046	-0.65937	0.131687	5.52526e-07	intergenic variant
T_SS	6_125685780_T	6	125685780	-0.65937	0.131687	5.52526e-07	intergenic variant
T_SS	6_125897646_T	6	125897646	-0.644535	0.130244	7.47212e-07	intron variant
T_SS	6_125898528_CA	6	125898528	-0.642832	0.13027	8.03161e-07
T_SS	6_125900303_C	6	125900303	-0.652158	0.130622	5.95377e-07	intron variant
T_SS	6_125901642_T	6	125901642	-0.644681	0.130253	7.44197e-07	intron variant
T_SS	6_125902634_G	6	125902634	-0.644535	0.130244	7.47212e-07	intron variant
T_SS	6_125903844_A	6	125903844	-0.644535	0.130244	7.47212e-07	intron variant
T_SS	6_125905114_A	6	125905114	-0.644535	0.130244	7.47212e-07	intron variant
T_SS	6_125906106_A	6	125906106	-0.642832	0.13027	8.03161e-07	intron variant
T_SS	6_125906724_CAT	6	125906724	-0.644535	0.130244	7.47212e-07
T_SS	6_125907463_T	6	125907463	-0.644535	0.130244	7.47212e-07	intron variant
T_SS	6_125907755_G	6	125907755	-0.644535	0.130244	7.47212e-07	intron variant
T_SS	6_125909608_G	6	125909608	-0.653225	0.131547	6.84485e-07	intron variant
T_SS	6_125910779_A	6	125910779	-0.644193	0.130231	7.55476e-07	intron variant
T_SS	6_125911593_T	6	125911593	-0.644193	0.130231	7.55476e-07	intron variant
T_SS	6_125973610_G	6	125973610	-0.639256	0.129868	8.55146e-07	intron variant
T_SS	6_125974068_G	6	125974068	-0.637636	0.129892	9.15516e-07	intron variant
T_SS	6_125974611_A	6	125974611	-0.639256	0.129868	8.55146e-07	intron variant
T_SS	6_125975911_A	6	125975911	-0.637636	0.129892	9.15516e-07	intron variant
T_SS	6_125976295_T	6	125976295	-0.639256	0.129868	8.55146e-07	intron variant
T_SS	6_125977595_A	6	125977595	-0.636205	0.129659	9.25997e-07	intron variant
T_SS	6_126040757_G	6	126040757	-0.641561	0.130055	8.09818e-07	3 prime UTR variant
T_SS	6_126058296_G	6	126058296	-0.641561	0.130055	8.09818e-07	intergenic variant
T_SS	6_126080515_A	6	126080515	-0.641301	0.130064	8.19532e-07	intergenic variant
T_SS	6_126120130_A	6	126120130	-0.641561	0.130055	8.09818e-07	intergenic variant
T_SS	6_126135107_G	6	126135107	-0.641561	0.130055	8.09818e-07	intergenic variant
T_SS	6_126261437_G	6	126261437	-0.638397	0.130134	9.30989e-07	intergenic variant
T_SS	6_126268918_G	6	126268918	-0.638963	0.130122	9.08449e-07	intergenic variant
T_SS	6_126317299_ACT	6	126317299	-0.65143	0.131102	6.73399e-07
T_SS	6_126323755_T	6	126323755	-0.668172	0.131809	3.9943e-07	intergenic variant
T_SS	6_126370928_C	6	126370928	-0.665531	0.131921	4.53718e-07	intergenic variant
T_SS	6_126378278_C	6	126378278	-0.665571	0.131877	4.49005e-07	intergenic variant
T_SS	6_126410208_A	6	126410208	-0.653511	0.13143	6.61615e-07	intergenic variant
T_SS	6_126474592_C	6	126474592	-0.688155	0.134004	2.81651e-07	intergenic variant
T_SS	6_126476281_G	6	126476281	-0.669462	0.132022	3.96084e-07	intergenic variant
T_SS	6_126476632_C	6	126476632	-0.668172	0.131809	3.9943e-07	intergenic variant
T_SS	6_126477305_T	6	126477305	-0.688155	0.134004	2.81651e-07	intergenic variant
T_SS	6_126477611_T	6	126477611	-0.688155	0.134004	2.81651e-07	intergenic variant
T_SS	6_126478166_G	6	126478166	-0.669462	0.132022	3.96084e-07	intergenic variant
T_SS	6_126478747_A	6	126478747	-0.669462	0.132022	3.96084e-07	intergenic variant
T_SS	6_126481016_A	6	126481016	-0.669462	0.132022	3.96084e-07	intergenic variant
T_SS	6_126482451_C	6	126482451	-0.669462	0.132022	3.96084e-07	intergenic variant
T_SS	6_126482907_C	6	126482907	-0.669474	0.132031	3.96611e-07	intergenic variant
T_SS	6_126485179_C	6	126485179	-0.688155	0.134004	2.81651e-07	intergenic variant
T_SS	6_126488352_G	6	126488352	-0.688155	0.134004	2.81651e-07	intergenic variant
T_SS	6_126575162_GT	6	126575162	-0.669364	0.132279	4.18721e-07
T_SS	6_126577562_G	6	126577562	-0.669406	0.132292	4.19071e-07	intergenic variant
T_SS	6_126578662_A	6	126578662	-0.669364	0.132279	4.18721e-07	intergenic variant
T_SS	6_126601500_G	6	126601500	-0.669364	0.132279	4.18721e-07	intergenic variant
T_SS	6_126631171_T	6	126631171	-0.669364	0.132279	4.18721e-07	intergenic variant
T_SS	6_126632332_G	6	126632332	-0.669364	0.132279	4.18721e-07	intergenic variant
T_SS	6_126633199_A	6	126633199	-0.669364	0.132279	4.18721e-07	intergenic variant
T_SS	6_126634337_G	6	126634337	-0.669364	0.132279	4.18721e-07	intergenic variant
T_SS	6_126662275_AAT	6	126662275	-0.66806	0.132064	4.2235e-07
T_SS	6_126665276_T	6	126665276	-0.677834	0.132511	3.13249e-07	intergenic variant
T_SS	6_126665714_T	6	126665714	-0.677834	0.132511	3.13249e-07	intergenic variant
T_SS	6_126666580_T	6	126666580	-0.677036	0.132298	3.09584e-07	intergenic variant
T_SS	6_126724087_G	6	126724087	-0.669364	0.132279	4.18721e-07	intergenic variant
T_SS	6_126725424_G	6	126725424	-0.669364	0.132279	4.18721e-07	intergenic variant
T_SS	6_126727270_C	6	126727270	-0.669364	0.132279	4.18721e-07	intergenic variant
T_SS	6_126728420_G	6	126728420	-0.675163	0.133096	3.92144e-07	intergenic variant
T_SS	6_126728686_C	6	126728686	-0.669677	0.13229	4.14499e-07	intergenic variant
T_SS	6_126729827_G	6	126729827	-0.669677	0.13229	4.14499e-07	intergenic variant
T_SS	6_126730408_A	6	126730408	-0.669677	0.13229	4.14499e-07	non coding transcript exon variant
T_SS	6_126731484_C	6	126731484	-0.668373	0.132076	4.18102e-07	non coding transcript exon variant
T_SS	6_126733670_A	6	126733670	-0.669677	0.13229	4.14499e-07	non coding transcript exon variant
T_SS	6_126735467_C	6	126735467	-0.669677	0.13229	4.14499e-07	non coding transcript exon variant
T_SS	6_126736755_TA	6	126736755	-0.66806	0.132064	4.2235e-07
T_SS	6_126737653_C	6	126737653	-0.669677	0.13229	4.14499e-07	intergenic variant
T_SS	6_126738247_G	6	126738247	-0.668373	0.132076	4.18102e-07	intergenic variant
T_SS	6_126738949_A	6	126738949	-0.669677	0.13229	4.14499e-07	intergenic variant
T_SS	6_126747420_T	6	126747420	-0.671144	0.132459	4.0452e-07	intergenic variant
T_SS	6_126748183_A	6	126748183	-0.675163	0.133096	3.92144e-07	intergenic variant
T_SS	6_126749607_G	6	126749607	-0.669677	0.13229	4.14499e-07	intergenic variant
T_SS	6_126750237_G	6	126750237	-0.669677	0.13229	4.14499e-07	intergenic variant
T_SS	6_126751419_G	6	126751419	-0.669677	0.13229	4.14499e-07	intergenic variant
T_SS	6_126751957_T	6	126751957	-0.669677	0.13229	4.14499e-07	intergenic variant
T_SS	6_126752672_T	6	126752672	-0.669677	0.13229	4.14499e-07	intergenic variant
T_SS	6_126753030_C	6	126753030	-0.669364	0.132279	4.18721e-07	intergenic variant
T_SS	6_126753798_T	6	126753798	-0.669677	0.13229	4.14499e-07	intergenic variant
T_SS	6_126754630_ATG	6	126754630	-0.669677	0.13229	4.14499e-07
T_SS	6_126755064_A	6	126755064	-0.669677	0.13229	4.14499e-07	intergenic variant
T_SS	6_126757311_T	6	126757311	-0.669677	0.13229	4.14499e-07	intergenic variant
T_SS	6_126761793_C	6	126761793	-0.669677	0.13229	4.14499e-07	intergenic variant
T_SS	6_126764805_C	6	126764805	-0.669677	0.13229	4.14499e-07	intergenic variant
T_SS	6_126768885_T	6	126768885	-0.678005	0.13262	3.18119e-07	intergenic variant
T_SS	6_126772138_G	6	126772138	-0.669677	0.13229	4.14499e-07	intergenic variant
T_SS	6_126774358_G	6	126774358	-0.669677	0.13229	4.14499e-07	intergenic variant
T_SS	6_126776774_T	6	126776774	-0.669677	0.13229	4.14499e-07	intergenic variant
T_SS	6_126778794_C	6	126778794	-0.669677	0.13229	4.14499e-07	intergenic variant
T_SS	6_126780782_A	6	126780782	-0.669677	0.13229	4.14499e-07	intergenic variant
T_SS	6_126782541_G	6	126782541	-0.669364	0.132279	4.18721e-07	intergenic variant
T_SS	6_126783493_G	6	126783493	-0.669677	0.13229	4.14499e-07	intergenic variant
T_SS	6_126784068_A	6	126784068	-0.669677	0.13229	4.14499e-07	intergenic variant
T_SS	6_126786160_C	6	126786160	-0.669677	0.13229	4.14499e-07	intergenic variant
T_SS	6_126787243_G	6	126787243	-0.669677	0.13229	4.14499e-07	intergenic variant
T_SS	6_126788619_A	6	126788619	-0.687985	0.134068	2.87242e-07	intergenic variant
T_SS	6_126789115_A	6	126789115	-0.669677	0.13229	4.14499e-07	intergenic variant
T_SS	6_126789921_C	6	126789921	-0.669677	0.13229	4.14499e-07	intergenic variant
T_SS	6_126790338_T	6	126790338	-0.669677	0.13229	4.14499e-07	intergenic variant
T_SS	6_126791096_T	6	126791096	-0.669677	0.13229	4.14499e-07	intergenic variant
T_SS	6_126791424_C	6	126791424	-0.669677	0.13229	4.14499e-07	intergenic variant
T_SS	6_126793508_A	6	126793508	-0.677418	0.132666	3.28747e-07	intergenic variant
T_SS	6_126794442_C	6	126794442	-0.677418	0.132666	3.28747e-07	intergenic variant
T_SS	6_126794827_C	6	126794827	-0.677418	0.132666	3.28747e-07	intergenic variant
T_SS	6_126797223_A	6	126797223	-0.677418	0.132666	3.28747e-07	intergenic variant
T_SS	6_126797804_G	6	126797804	-0.677418	0.132666	3.28747e-07	intergenic variant
T_SS	6_126799210_G	6	126799210	-0.676367	0.132461	3.28765e-07	intergenic variant
T_SS	6_126799521_T	6	126799521	-0.677418	0.132666	3.28747e-07	intergenic variant
T_SS	6_126800182_T	6	126800182	-0.677418	0.132666	3.28747e-07	intergenic variant
T_SS	6_126801179_A	6	126801179	-0.676089	0.132451	3.31753e-07	intergenic variant
T_SS	6_126801935_TGAG	6	126801935	-0.677418	0.132666	3.28747e-07
T_SS	6_126802692_A	6	126802692	-0.669677	0.13229	4.14499e-07	intergenic variant
T_SS	6_126803237_A	6	126803237	-0.669677	0.13229	4.14499e-07	intergenic variant
T_SS	6_126803633_C	6	126803633	-0.669677	0.13229	4.14499e-07	intergenic variant
T_SS	6_126804039_T	6	126804039	-0.669677	0.13229	4.14499e-07	intergenic variant
T_SS	6_126805230_G	6	126805230	-0.691665	0.134064	2.48008e-07	intergenic variant
T_SS	6_126806972_G	6	126806972	-0.668373	0.132076	4.18102e-07	intergenic variant
T_SS	6_126807860_C	6	126807860	-0.669677	0.13229	4.14499e-07	intergenic variant
T_SS	6_126808053_G	6	126808053	-0.669677	0.13229	4.14499e-07	intergenic variant
T_SS	6_126808755_T	6	126808755	-0.668373	0.132076	4.18102e-07	intergenic variant
T_SS	6_126938442_G	6	126938442	-0.661642	0.132521	5.9532e-07	intergenic variant
T_SS	6_126945076_C	6	126945076	-0.669364	0.132279	4.18721e-07	intergenic variant
T_SS	6_127016158_G	6	127016158	-0.668172	0.131809	3.9943e-07	intergenic variant
T_SS	6_127019840_G	6	127019840	-0.660817	0.132042	5.59787e-07	intergenic variant
T_SS	6_127026604_C	6	127026604	-0.662724	0.132021	5.17167e-07	intergenic variant
T_SS	6_127822624_TC	6	127822624	-0.682067	0.133326	3.12461e-07
T_SS	6_128028279_C	6	128028279	-0.678282	0.133093	3.46384e-07	3 prime UTR variant
T_SS	6_128038925_T	6	128038925	-0.678282	0.133093	3.46384e-07	intron variant
T_SS	6_128061017_A	6	128061017	-0.678282	0.133093	3.46384e-07	intron variant
T_SS	6_128096745_C	6	128096745	-0.698161	0.135133	2.38553e-07	intron variant
T_SS	6_128100653_G	6	128100653	-0.678282	0.133093	3.46384e-07	intron variant
T_SS	6_128126009_G	6	128126009	-0.678282	0.133093	3.46384e-07	intergenic variant
T_SS	6_128129541_T	6	128129541	-0.678282	0.133093	3.46384e-07	intergenic variant
T_SS	6_128142382_T	6	128142382	-0.678282	0.133093	3.46384e-07	intergenic variant
T_SS	6_128180187_A	6	128180187	-0.678481	0.133101	3.44201e-07	intron variant
T_SS	6_128318719_G	6	128318719	-0.678047	0.133674	3.9288e-07	intron variant, non coding transcript variant
T_SS	6_128319274_T	6	128319274	-0.678047	0.133674	3.9288e-07	intron variant, non coding transcript variant
T_SS	6_128319571_T	6	128319571	-0.678047	0.133674	3.9288e-07	intron variant, non coding transcript variant
T_SS	6_128349869_G	6	128349869	-0.67898	0.1339	3.96167e-07	intron variant, non coding transcript variant
T_SS	6_128355756_A	6	128355756	-0.67898	0.1339	3.96167e-07	intron variant, non coding transcript variant
T_SS	6_128362537_G	6	128362537	-0.67898	0.1339	3.96167e-07	intron variant, non coding transcript variant
T_SS	6_128506422_C	6	128506422	-0.679782	0.134224	4.09374e-07	3 prime UTR variant
T_SS	6_128540069_C	6	128540069	-0.678654	0.13391	4.02078e-07	intergenic variant
T_SS	6_128559926_A	6	128559926	-0.678654	0.13391	4.02078e-07	intergenic variant
T_SS	6_128591630_C	6	128591630	-0.724913	0.139058	1.85776e-07	intergenic variant
T_SS	6_128592787_C	6	128592787	-0.724913	0.139058	1.85776e-07	intergenic variant
T_SS	6_128598015_TTTG	6	128598015	-0.724913	0.139058	1.85776e-07
T_SS	6_128599052_C	6	128599052	-0.724913	0.139058	1.85776e-07	intergenic variant
T_SS	6_128601962_TG	6	128601962	-0.724913	0.139058	1.85776e-07
T_SS	6_128607655_CTT	6	128607655	-0.726593	0.139322	1.83611e-07
T_SS	6_128926928_G	6	128926928	-0.657372	0.130469	4.69148e-07	intron variant
T_SS	6_128933859_C	6	128933859	-0.657372	0.130469	4.69148e-07	intron variant
T_SS	6_128961716_A	6	128961716	-0.686199	0.133665	2.84082e-07	intergenic variant
T_SS	6_128965216_T	6	128965216	-0.662809	0.131112	4.29788e-07	intergenic variant
T_SS	6_128975440_T	6	128975440	-0.667415	0.131945	4.23059e-07	intergenic variant
T_SS	6_128977429_A	6	128977429	-0.662809	0.131112	4.29788e-07	intergenic variant
T_SS	6_128978075_A	6	128978075	-0.668503	0.131902	4.01624e-07	intergenic variant
T_SS	6_128978615_T	6	128978615	-0.662809	0.131112	4.29788e-07	regulatory region variant
T_SS	6_128979492_G	6	128979492	-0.6629	0.131124	4.29179e-07	regulatory region variant
T_SS	6_128982015_G	6	128982015	-0.657372	0.130469	4.69148e-07	intergenic variant
T_SS	6_128993429_AGTGAT	6	128993429	-0.672328	0.131393	3.10543e-07
T_SS	6_128994784_A	6	128994784	-0.662809	0.131112	4.29788e-07	intron variant, non coding transcript variant
T_SS	6_128998619_T	6	128998619	-0.657372	0.130469	4.69148e-07	non coding transcript exon variant
T_SS	6_129005315_T	6	129005315	-0.662817	0.131121	4.30378e-07	intergenic variant
T_SS	6_129006571_A	6	129006571	-0.668716	0.131911	3.98949e-07	intergenic variant
T_SS	6_129007942_C	6	129007942	-0.657372	0.130469	4.69148e-07	intergenic variant
T_SS	6_129009756_A	6	129009756	-0.662885	0.131132	4.30136e-07	intergenic variant
T_SS	6_129026191_A	6	129026191	-0.662809	0.131112	4.29788e-07	intergenic variant
T_SS	6_129027823_G	6	129027823	-0.662809	0.131112	4.29788e-07	intergenic variant
T_SS	6_129068935_CT	6	129068935	-0.659767	0.130947	4.69351e-07
T_SS	6_129071477_T	6	129071477	-0.659767	0.130947	4.69351e-07	3 prime UTR variant
T_SS	6_129072081_TG	6	129072081	-0.660287	0.130818	4.47927e-07
T_SS	6_129106033_G	6	129106033	-0.669997	0.131994	3.85506e-07	intron variant
T_SS	6_129108303_A	6	129108303	-0.659767	0.130947	4.69351e-07	intron variant
T_SS	6_129112736_G	6	129112736	-0.659767	0.130947	4.69351e-07	3 prime UTR variant
T_SS	6_129117086_G	6	129117086	-0.659767	0.130947	4.69351e-07	intergenic variant
T_SS	6_129131873_C	6	129131873	-0.665969	0.130888	3.61694e-07	intergenic variant
T_SS	6_129139371_A	6	129139371	-0.657372	0.130469	4.69148e-07	intergenic variant
T_SS	6_129149710_A	6	129149710	-0.657372	0.130469	4.69148e-07	intergenic variant
T_SS	6_129150250_C	6	129150250	-0.657372	0.130469	4.69148e-07	intergenic variant
T_SS	6_129192451_T	6	129192451	-0.657372	0.130469	4.69148e-07	intron variant
T_SS	6_129210420_ATATTT	6	129210420	-0.657372	0.130469	4.69148e-07
T_SS	6_129220846_T	6	129220846	-0.670565	0.132022	3.79012e-07	intron variant
T_SS	6_129225399_T	6	129225399	-0.670565	0.132022	3.79012e-07	intron variant
T_SS	6_129279850_A	6	129279850	-0.659943	0.130955	4.66831e-07	intron variant, non coding transcript variant
T_SS	6_129285004_A	6	129285004	-0.670744	0.13203	3.76955e-07	intron variant, non coding transcript variant
T_SS	6_129287766_G	6	129287766	-0.656076	0.130548	5.01945e-07	intron variant, non coding transcript variant
T_SS	6_129290483_A	6	129290483	-0.666165	0.131587	4.13665e-07	intron variant, non coding transcript variant
T_SS	6_129292314_T	6	129292314	-0.657823	0.130506	4.64139e-07	intron variant, non coding transcript variant
T_SS	6_129298592_GA	6	129298592	-0.657597	0.130494	4.67235e-07
T_SS	6_129301918_C	6	129301918	-0.657554	0.130485	4.67261e-07	intergenic variant
T_SS	6_129303560_A	6	129303560	-0.65966	0.130615	4.40839e-07	intergenic variant
T_SS	6_129317770_C	6	129317770	-0.657041	0.13077	5.0496e-07	intergenic variant
T_SS	6_129318237_C	6	129318237	-0.670586	0.132024	3.78889e-07	intergenic variant
T_SS	6_129319267_A	6	129319267	-0.666149	0.130896	3.59673e-07	intergenic variant
T_SS	6_129323259_G	6	129323259	-0.657625	0.130513	4.68541e-07	intergenic variant
T_SS	6_129326462_TA	6	129326462	-0.666259	0.131376	3.94943e-07
T_SS	6_129331675_A	6	129331675	-0.670354	0.132012	3.81476e-07	intron variant
T_SS	6_129331927_C	6	129331927	-0.657545	0.130477	4.66641e-07	intron variant
T_SS	6_129332889_A	6	129332889	-0.657545	0.130477	4.66641e-07	intron variant
T_SS	6_129334243_C	6	129334243	-0.658945	0.130631	4.55166e-07	intron variant
T_SS	6_129338493_T	6	129338493	-0.659407	0.130696	4.52684e-07	intron variant
T_SS	6_129348946_C	6	129348946	-0.659052	0.131156	5.03611e-07	intron variant
T_SS	6_129357055_A	6	129357055	-0.660253	0.130576	4.27079e-07	intron variant
T_SS	6_129363499_T	6	129363499	-0.657742	0.130485	4.63717e-07	intron variant
T_SS	6_135196192_G	6	135196192	-0.801388	0.150622	1.03465e-07	intron variant
T_SS	8_134857072_T	8	134857072	-0.885761	0.163287	5.81006e-08	intron variant, non coding transcript variant
T_SS	8_134860931_C	8	134860931	-0.730638	0.150374	1.1809e-06	intron variant, non coding transcript variant
T_SS	8_4906107_T	8	4906107	-0.689672	0.133566	2.4232e-07	intron variant
T_SS	8_4911786_G	8	4911786	-0.678839	0.134035	4.09174e-07	intron variant
T_SS	8_4914699_T	8	4914699	-0.767604	0.142211	6.75227e-08	intron variant
T_SS	8_4914910_A	8	4914910	-0.692713	0.133485	2.10946e-07	intron variant
T_SS	8_4915104_G	8	4915104	-0.872511	0.151796	9.03475e-09	intron variant
T_SS	8_4916056_G	8	4916056	-0.635562	0.130786	1.17639e-06	intron variant
T_SS	8_4917068_G	8	4917068	-0.657527	0.13194	6.24359e-07	intron variant
T_SS	8_4917329_T	8	4917329	-0.662157	0.132527	5.84159e-07	intron variant
T_SS	8_4917689_C	8	4917689	-0.741454	0.141141	1.49407e-07	intron variant
T_SS	8_4918153_A	8	4918153	-0.740827	0.141128	1.52646e-07	intron variant
T_SS	8_4919380_A	8	4919380	-0.767369	0.142576	7.35917e-08	intron variant
T_SS	8_4919503_G	8	4919503	-0.650584	0.133568	1.11133e-06	intron variant
T_SS	8_4928499_A	8	4928499	-0.716879	0.140683	3.47413e-07	intron variant
T_SS	8_4960712_G	8	4960712	-0.754837	0.144369	1.70849e-07	intron variant
T_SS	9_39195933_C	9	39195933	-0.81236	0.146304	2.8155e-08	intergenic variant
T_SS	9_39424271_A	9	39424271	-0.804997	0.144951	2.79886e-08	intron variant
T_SS	9_39453846_A	9	39453846	-0.76991	0.143002	7.28803e-08	intron variant
T_SS	9_39457848_T	9	39457848	-0.771641	0.143277	7.21804e-08	intron variant
T_SS	9_39461176_T	9	39461176	-0.771022	0.143246	7.34566e-08	intron variant
T_SS	9_39464877_T	9	39464877	-0.764385	0.142806	8.66969e-08	intron variant
T_SS	9_39476585_C	9	39476585	-0.754163	0.141398	9.62815e-08	intron variant
T_SS	9_39486772_G	9	39486772	-0.754981	0.141472	9.47009e-08	intron variant
T_TS	15_25570481_T	15	25570481	-0.917444	0.176989	2.17631e-07	intergenic variant
T_TS	15_25570891_C	15	25570891	-1.00918	0.185542	5.35471e-08	intergenic variant
T_TS	4_72028076_A	4	72028076	-0.713173	0.146503	1.12747e-06	intron variant
T_TS	4_72045767_G	4	72045767	-0.752926	0.149008	4.35075e-07	intron variant
T_TS	6_125351232_T	6	125351232	-0.87871	0.178967	9.11301e-07	intron variant, non coding transcript variant
T_TS	6_125363033_C	6	125363033	-0.879603	0.178863	8.75434e-07	intergenic variant
T_TS	6_125423535_AT	6	125423535	-0.878212	0.178977	9.25499e-07
T_TS	6_125624301_A	6	125624301	-0.87755	0.178944	9.38787e-07	intergenic variant
T_TS	6_125677183_G	6	125677183	-0.877585	0.178895	9.31531e-07	intergenic variant
T_TS	6_125681046_A	6	125681046	-0.877585	0.178895	9.31531e-07	intergenic variant
T_TS	6_125685780_T	6	125685780	-0.877585	0.178895	9.31531e-07	intergenic variant
T_TS	6_125900303_C	6	125900303	-0.867086	0.177481	1.0316e-06	intron variant
T_TS	6_125909608_G	6	125909608	-0.871885	0.178729	1.0703e-06	intron variant
T_TS	6_126317299_ACT	6	126317299	-0.870444	0.178132	1.02646e-06
T_TS	6_126323755_T	6	126323755	-0.88602	0.178986	7.41328e-07	intergenic variant
T_TS	6_126370928_C	6	126370928	-0.883683	0.179136	8.09625e-07	intergenic variant
T_TS	6_126378278_C	6	126378278	-0.883452	0.179083	8.0888e-07	intergenic variant
T_TS	6_126410208_A	6	126410208	-0.870686	0.178453	1.06581e-06	intergenic variant
T_TS	6_126474592_C	6	126474592	-0.919598	0.181947	4.32177e-07	intergenic variant
T_TS	6_126476281_G	6	126476281	-0.887758	0.179295	7.36872e-07	intergenic variant
T_TS	6_126476632_C	6	126476632	-0.88602	0.178986	7.41328e-07	intergenic variant
T_TS	6_126477305_T	6	126477305	-0.919598	0.181947	4.32177e-07	intergenic variant
T_TS	6_126477611_T	6	126477611	-0.919598	0.181947	4.32177e-07	intergenic variant
T_TS	6_126478166_G	6	126478166	-0.887758	0.179295	7.36872e-07	intergenic variant
T_TS	6_126478747_A	6	126478747	-0.887758	0.179295	7.36872e-07	intergenic variant
T_TS	6_126481016_A	6	126481016	-0.887758	0.179295	7.36872e-07	intergenic variant
T_TS	6_126482451_C	6	126482451	-0.887758	0.179295	7.36872e-07	intergenic variant
T_TS	6_126482907_C	6	126482907	-0.888208	0.17931	7.28997e-07	intergenic variant
T_TS	6_126485179_C	6	126485179	-0.919598	0.181947	4.32177e-07	intergenic variant
T_TS	6_126488352_G	6	126488352	-0.919598	0.181947	4.32177e-07	intergenic variant
T_TS	6_126575162_GT	6	126575162	-0.888604	0.179662	7.57608e-07
T_TS	6_126577562_G	6	126577562	-0.888758	0.179676	7.55825e-07	intergenic variant
T_TS	6_126578662_A	6	126578662	-0.888604	0.179662	7.57608e-07	intergenic variant
T_TS	6_126601500_G	6	126601500	-0.888604	0.179662	7.57608e-07	intergenic variant
T_TS	6_126631171_T	6	126631171	-0.888604	0.179662	7.57608e-07	intergenic variant
T_TS	6_126632332_G	6	126632332	-0.888604	0.179662	7.57608e-07	intergenic variant
T_TS	6_126633199_A	6	126633199	-0.888604	0.179662	7.57608e-07	intergenic variant
T_TS	6_126634337_G	6	126634337	-0.888604	0.179662	7.57608e-07	intergenic variant
T_TS	6_126662275_AAT	6	126662275	-0.886855	0.179352	7.623e-07
T_TS	6_126665276_T	6	126665276	-0.900202	0.180014	5.71171e-07	intergenic variant
T_TS	6_126665714_T	6	126665714	-0.900202	0.180014	5.71171e-07	intergenic variant
T_TS	6_126666580_T	6	126666580	-0.89789	0.179717	5.84885e-07	intergenic variant
T_TS	6_126724087_G	6	126724087	-0.888604	0.179662	7.57608e-07	intergenic variant
T_TS	6_126725424_G	6	126725424	-0.888604	0.179662	7.57608e-07	intergenic variant
T_TS	6_126727270_C	6	126727270	-0.888604	0.179662	7.57608e-07	intergenic variant
T_TS	6_126728420_G	6	126728420	-0.900443	0.180769	6.32016e-07	intergenic variant
T_TS	6_126728686_C	6	126728686	-0.888883	0.179676	7.53128e-07	intergenic variant
T_TS	6_126729827_G	6	126729827	-0.888883	0.179676	7.53128e-07	intergenic variant
T_TS	6_126730408_A	6	126730408	-0.888883	0.179676	7.53128e-07	non coding transcript exon variant
T_TS	6_126731484_C	6	126731484	-0.887127	0.179365	7.57847e-07	non coding transcript exon variant
T_TS	6_126733670_A	6	126733670	-0.888883	0.179676	7.53128e-07	non coding transcript exon variant
T_TS	6_126735467_C	6	126735467	-0.888883	0.179676	7.53128e-07	non coding transcript exon variant
T_TS	6_126736755_TA	6	126736755	-0.886855	0.179352	7.623e-07
T_TS	6_126737653_C	6	126737653	-0.888883	0.179676	7.53128e-07	intergenic variant
T_TS	6_126738247_G	6	126738247	-0.887127	0.179365	7.57847e-07	intergenic variant
T_TS	6_126738949_A	6	126738949	-0.888883	0.179676	7.53128e-07	intergenic variant
T_TS	6_126747420_T	6	126747420	-0.887924	0.179887	7.97313e-07	intergenic variant
T_TS	6_126748183_A	6	126748183	-0.900443	0.180769	6.32016e-07	intergenic variant
T_TS	6_126749607_G	6	126749607	-0.888883	0.179676	7.53128e-07	intergenic variant
T_TS	6_126750237_G	6	126750237	-0.888883	0.179676	7.53128e-07	intergenic variant
T_TS	6_126751419_G	6	126751419	-0.888883	0.179676	7.53128e-07	intergenic variant
T_TS	6_126751957_T	6	126751957	-0.888883	0.179676	7.53128e-07	intergenic variant
T_TS	6_126752672_T	6	126752672	-0.888883	0.179676	7.53128e-07	intergenic variant
T_TS	6_126753030_C	6	126753030	-0.888604	0.179662	7.57608e-07	intergenic variant
T_TS	6_126753798_T	6	126753798	-0.888883	0.179676	7.53128e-07	intergenic variant
T_TS	6_126754630_ATG	6	126754630	-0.888883	0.179676	7.53128e-07
T_TS	6_126755064_A	6	126755064	-0.888883	0.179676	7.53128e-07	intergenic variant
T_TS	6_126757311_T	6	126757311	-0.888883	0.179676	7.53128e-07	intergenic variant
T_TS	6_126761793_C	6	126761793	-0.888883	0.179676	7.53128e-07	intergenic variant
T_TS	6_126764805_C	6	126764805	-0.888883	0.179676	7.53128e-07	intergenic variant
T_TS	6_126768885_T	6	126768885	-0.901798	0.18013	5.54653e-07	intergenic variant
T_TS	6_126772138_G	6	126772138	-0.888883	0.179676	7.53128e-07	intergenic variant
T_TS	6_126774358_G	6	126774358	-0.888883	0.179676	7.53128e-07	intergenic variant
T_TS	6_126776774_T	6	126776774	-0.888883	0.179676	7.53128e-07	intergenic variant
T_TS	6_126778794_C	6	126778794	-0.888883	0.179676	7.53128e-07	intergenic variant
T_TS	6_126780782_A	6	126780782	-0.888883	0.179676	7.53128e-07	intergenic variant
T_TS	6_126782541_G	6	126782541	-0.888604	0.179662	7.57608e-07	intergenic variant
T_TS	6_126783493_G	6	126783493	-0.888883	0.179676	7.53128e-07	intergenic variant
T_TS	6_126784068_A	6	126784068	-0.888883	0.179676	7.53128e-07	intergenic variant
T_TS	6_126786160_C	6	126786160	-0.888883	0.179676	7.53128e-07	intergenic variant
T_TS	6_126787243_G	6	126787243	-0.888883	0.179676	7.53128e-07	intergenic variant
T_TS	6_126788619_A	6	126788619	-0.918701	0.182041	4.4959e-07	intergenic variant
T_TS	6_126789115_A	6	126789115	-0.888883	0.179676	7.53128e-07	intergenic variant
T_TS	6_126789921_C	6	126789921	-0.888883	0.179676	7.53128e-07	intergenic variant
T_TS	6_126790338_T	6	126790338	-0.888883	0.179676	7.53128e-07	intergenic variant
T_TS	6_126791096_T	6	126791096	-0.888883	0.179676	7.53128e-07	intergenic variant
T_TS	6_126791424_C	6	126791424	-0.888883	0.179676	7.53128e-07	intergenic variant
T_TS	6_126793508_A	6	126793508	-0.899698	0.1802	5.95209e-07	intergenic variant
T_TS	6_126794442_C	6	126794442	-0.899698	0.1802	5.95209e-07	intergenic variant
T_TS	6_126794827_C	6	126794827	-0.899698	0.1802	5.95209e-07	intergenic variant
T_TS	6_126797223_A	6	126797223	-0.899698	0.1802	5.95209e-07	intergenic variant
T_TS	6_126797804_G	6	126797804	-0.899698	0.1802	5.95209e-07	intergenic variant
T_TS	6_126799210_G	6	126799210	-0.896921	0.1799	6.17474e-07	intergenic variant
T_TS	6_126799521_T	6	126799521	-0.899698	0.1802	5.95209e-07	intergenic variant
T_TS	6_126800182_T	6	126800182	-0.899698	0.1802	5.95209e-07	intergenic variant
T_TS	6_126801179_A	6	126801179	-0.897904	0.179887	5.99119e-07	intergenic variant
T_TS	6_126801935_TGAG	6	126801935	-0.899698	0.1802	5.95209e-07
T_TS	6_126802692_A	6	126802692	-0.888883	0.179676	7.53128e-07	intergenic variant
T_TS	6_126803237_A	6	126803237	-0.888883	0.179676	7.53128e-07	intergenic variant
T_TS	6_126803633_C	6	126803633	-0.888883	0.179676	7.53128e-07	intergenic variant
T_TS	6_126804039_T	6	126804039	-0.888883	0.179676	7.53128e-07	intergenic variant
T_TS	6_126805230_G	6	126805230	-0.914161	0.182097	5.16234e-07	intergenic variant
T_TS	6_126806972_G	6	126806972	-0.887127	0.179365	7.57847e-07	intergenic variant
T_TS	6_126807860_C	6	126807860	-0.888883	0.179676	7.53128e-07	intergenic variant
T_TS	6_126808053_G	6	126808053	-0.888883	0.179676	7.53128e-07	intergenic variant
T_TS	6_126808755_T	6	126808755	-0.887127	0.179365	7.57847e-07	intergenic variant
T_TS	6_126938442_G	6	126938442	-0.880765	0.179982	9.89931e-07	intergenic variant
T_TS	6_126945076_C	6	126945076	-0.888604	0.179662	7.57608e-07	intergenic variant
T_TS	6_127016158_G	6	127016158	-0.88602	0.178986	7.41328e-07	intergenic variant
T_TS	6_127019840_G	6	127019840	-0.878175	0.17929	9.6782e-07	intergenic variant
T_TS	6_127026604_C	6	127026604	-0.879677	0.179261	9.23599e-07	intergenic variant
T_TS	6_127822624_TC	6	127822624	-0.912548	0.180998	4.6128e-07
T_TS	6_128028279_C	6	128028279	-0.906415	0.180691	5.26535e-07	3 prime UTR variant
T_TS	6_128038925_T	6	128038925	-0.906415	0.180691	5.26535e-07	intron variant
T_TS	6_128061017_A	6	128061017	-0.906415	0.180691	5.26535e-07	intron variant
T_TS	6_128096745_C	6	128096745	-0.935167	0.183487	3.45724e-07	intron variant
T_TS	6_128100653_G	6	128100653	-0.906415	0.180691	5.26535e-07	intron variant
T_TS	6_128126009_G	6	128126009	-0.906415	0.180691	5.26535e-07	intergenic variant
T_TS	6_128129541_T	6	128129541	-0.906415	0.180691	5.26535e-07	intergenic variant
T_TS	6_128142382_T	6	128142382	-0.906415	0.180691	5.26535e-07	intergenic variant
T_TS	6_128180187_A	6	128180187	-0.906374	0.180707	5.28343e-07	intron variant
T_TS	6_128318719_G	6	128318719	-0.904855	0.181517	6.19745e-07	intron variant, non coding transcript variant
T_TS	6_128319274_T	6	128319274	-0.904855	0.181517	6.19745e-07	intron variant, non coding transcript variant
T_TS	6_128319571_T	6	128319571	-0.904855	0.181517	6.19745e-07	intron variant, non coding transcript variant
T_TS	6_128349869_G	6	128349869	-0.907343	0.181839	6.04398e-07	intron variant, non coding transcript variant
T_TS	6_128355756_A	6	128355756	-0.907343	0.181839	6.04398e-07	intron variant, non coding transcript variant
T_TS	6_128362537_G	6	128362537	-0.907343	0.181839	6.04398e-07	intron variant, non coding transcript variant
T_TS	6_128506422_C	6	128506422	-0.906933	0.182242	6.47362e-07	3 prime UTR variant
T_TS	6_128540069_C	6	128540069	-0.907413	0.181856	6.0465e-07	intergenic variant
T_TS	6_128559926_A	6	128559926	-0.907413	0.181856	6.0465e-07	intergenic variant
T_TS	6_128591630_C	6	128591630	-0.976719	0.188865	2.32202e-07	intergenic variant
T_TS	6_128592787_C	6	128592787	-0.976719	0.188865	2.32202e-07	intergenic variant
T_TS	6_128598015_TTTG	6	128598015	-0.976719	0.188865	2.32202e-07
T_TS	6_128599052_C	6	128599052	-0.976719	0.188865	2.32202e-07	intergenic variant
T_TS	6_128601962_TG	6	128601962	-0.976719	0.188865	2.32202e-07
T_TS	6_128607655_CTT	6	128607655	-0.980196	0.189223	2.21763e-07
T_TS	6_128926928_G	6	128926928	-0.863597	0.177241	1.10228e-06	intron variant
T_TS	6_128933859_C	6	128933859	-0.863597	0.177241	1.10228e-06	intron variant
T_TS	6_128961716_A	6	128961716	-0.903801	0.181611	6.47237e-07	intergenic variant
T_TS	6_128965216_T	6	128965216	-0.871628	0.178107	9.88898e-07	intergenic variant
T_TS	6_128975440_T	6	128975440	-0.881251	0.179344	8.93512e-07	intergenic variant
T_TS	6_128977429_A	6	128977429	-0.871628	0.178107	9.88898e-07	intergenic variant
T_TS	6_128978075_A	6	128978075	-0.882912	0.179186	8.33537e-07	intergenic variant
T_TS	6_128978615_T	6	128978615	-0.871628	0.178107	9.88898e-07	regulatory region variant
T_TS	6_128979492_G	6	128979492	-0.871458	0.17812	9.9547e-07	regulatory region variant
T_TS	6_128982015_G	6	128982015	-0.863597	0.177241	1.10228e-06	intergenic variant
T_TS	6_128993429_AGTGAT	6	128993429	-0.883987	0.178519	7.35384e-07
T_TS	6_128994784_A	6	128994784	-0.871628	0.178107	9.88898e-07	intron variant, non coding transcript variant
T_TS	6_128998619_T	6	128998619	-0.863597	0.177241	1.10228e-06	non coding transcript exon variant
T_TS	6_129005315_T	6	129005315	-0.87205	0.17812	9.78795e-07	intergenic variant
T_TS	6_129006571_A	6	129006571	-0.882865	0.179202	8.36495e-07	intergenic variant
T_TS	6_129007942_C	6	129007942	-0.863597	0.177241	1.10228e-06	intergenic variant
T_TS	6_129009756_A	6	129009756	-0.870396	0.178133	1.02786e-06	intergenic variant
T_TS	6_129026191_A	6	129026191	-0.871628	0.178107	9.88898e-07	intergenic variant
T_TS	6_129027823_G	6	129027823	-0.871628	0.178107	9.88898e-07	intergenic variant
T_TS	6_129068935_CT	6	129068935	-0.86515	0.17787	1.15063e-06
T_TS	6_129071477_T	6	129071477	-0.86515	0.17787	1.15063e-06	3 prime UTR variant
T_TS	6_129072081_TG	6	129072081	-0.863335	0.177703	1.18392e-06
T_TS	6_129106033_G	6	129106033	-0.882939	0.179405	8.58879e-07	intron variant
T_TS	6_129108303_A	6	129108303	-0.86515	0.17787	1.15063e-06	intron variant
T_TS	6_129112736_G	6	129112736	-0.86515	0.17787	1.15063e-06	3 prime UTR variant
T_TS	6_129117086_G	6	129117086	-0.86515	0.17787	1.15063e-06	intergenic variant
T_TS	6_129131873_C	6	129131873	-0.875946	0.177814	8.38483e-07	intergenic variant
T_TS	6_129139371_A	6	129139371	-0.863597	0.177241	1.10228e-06	intergenic variant
T_TS	6_129149710_A	6	129149710	-0.863597	0.177241	1.10228e-06	intergenic variant
T_TS	6_129150250_C	6	129150250	-0.863597	0.177241	1.10228e-06	intergenic variant
T_TS	6_129192451_T	6	129192451	-0.863597	0.177241	1.10228e-06	intron variant
T_TS	6_129210420_ATATTT	6	129210420	-0.863597	0.177241	1.10228e-06
T_TS	6_129220846_T	6	129220846	-0.883477	0.179435	8.49416e-07	intron variant
T_TS	6_129225399_T	6	129225399	-0.883477	0.179435	8.49416e-07	intron variant
T_TS	6_129279850_A	6	129279850	-0.86521	0.177884	1.1509e-06	intron variant, non coding transcript variant
T_TS	6_129285004_A	6	129285004	-0.883539	0.17945	8.49637e-07	intron variant, non coding transcript variant
T_TS	6_129287766_G	6	129287766	-0.861716	0.177328	1.17709e-06	intron variant, non coding transcript variant
T_TS	6_129290483_A	6	129290483	-0.879329	0.178851	8.8086e-07	intron variant, non coding transcript variant
T_TS	6_129292314_T	6	129292314	-0.86468	0.177293	1.07647e-06	intron variant, non coding transcript variant
T_TS	6_129298592_GA	6	129298592	-0.864304	0.17728	1.08603e-06
T_TS	6_129301918_C	6	129301918	-0.864077	0.177267	1.09122e-06	intergenic variant
T_TS	6_129303560_A	6	129303560	-0.866572	0.177432	1.03973e-06	intergenic variant
T_TS	6_129317770_C	6	129317770	-0.865629	0.177676	1.10495e-06	intergenic variant
T_TS	6_129318237_C	6	129318237	-0.88387	0.179435	8.39968e-07	intergenic variant
T_TS	6_129319267_A	6	129319267	-0.876006	0.177827	8.3862e-07	intergenic variant
T_TS	6_129323259_G	6	129323259	-0.863386	0.177309	1.11943e-06	intergenic variant
T_TS	6_129326462_TA	6	129326462	-0.867108	0.1785	1.18724e-06
T_TS	6_129331675_A	6	129331675	-0.883467	0.17942	8.47839e-07	intron variant
T_TS	6_129331927_C	6	129331927	-0.863646	0.177254	1.10267e-06	intron variant
T_TS	6_129332889_A	6	129332889	-0.863646	0.177254	1.10267e-06	intron variant
T_TS	6_129334243_C	6	129334243	-0.862628	0.177445	1.16578e-06	intron variant
T_TS	6_129338493_T	6	129338493	-0.863982	0.177528	1.1345e-06	intron variant
T_TS	6_129348946_C	6	129348946	-0.869673	0.178228	1.06328e-06	intron variant
T_TS	6_129357055_A	6	129357055	-0.867016	0.177375	1.01848e-06	intron variant
T_TS	6_129363499_T	6	129363499	-0.863587	0.177267	1.10661e-06	intron variant
T_V8h	2_100001754_T	2	100001754	-0.164247	0.0333152	8.21899e-07	intergenic variant
T_V8h	2_100004010_A	2	100004010	-0.164247	0.0333152	8.21899e-07	intergenic variant
T_V8h	2_100037326_C	2	100037326	-0.163823	0.0333281	8.85652e-07	non coding transcript exon variant
T_V8h	2_100063240_G	2	100063240	-0.163823	0.0333281	8.85652e-07	intergenic variant
T_V8h	2_100073946_G	2	100073946	-0.170151	0.0338166	4.86432e-07	intergenic variant
T_V8h	2_100074384_G	2	100074384	-0.163823	0.0333281	8.85652e-07	intergenic variant
T_V8h	2_100079909_T	2	100079909	-0.163696	0.0333365	9.08828e-07	intergenic variant
T_V8h	2_100089417_T	2	100089417	-0.163696	0.0333365	9.08828e-07	intergenic variant
T_V8h	2_100096616_C	2	100096616	-0.172487	0.0337904	3.3146e-07	intergenic variant
T_V8h	2_100099506_G	2	100099506	-0.163696	0.0333365	9.08828e-07	non coding transcript exon variant
T_V8h	2_100100558_G	2	100100558	-0.163696	0.0333365	9.08828e-07	non coding transcript exon variant
T_V8h	2_100103987_T	2	100103987	-0.163696	0.0333365	9.08828e-07	intron variant, non coding transcript variant
T_V8h	2_100105589_A	2	100105589	-0.163696	0.0333365	9.08828e-07	intron variant, non coding transcript variant
T_V8h	2_100110228_C	2	100110228	-0.163696	0.0333365	9.08828e-07	intron variant, non coding transcript variant
T_V8h	2_100111808_C	2	100111808	-0.163696	0.0333365	9.08828e-07	intron variant, non coding transcript variant
T_V8h	2_100114851_G	2	100114851	-0.163696	0.0333365	9.08828e-07	intron variant, non coding transcript variant
T_V8h	2_100116879_C	2	100116879	-0.163696	0.0333365	9.08828e-07	intron variant, non coding transcript variant
T_V8h	2_100119761_C	2	100119761	-0.163696	0.0333365	9.08828e-07	intron variant, non coding transcript variant
T_V8h	2_100121238_C	2	100121238	-0.163696	0.0333365	9.08828e-07	intron variant, non coding transcript variant
T_V8h	2_100127129_G	2	100127129	-0.163696	0.0333365	9.08828e-07	intron variant, non coding transcript variant
T_V8h	2_100127811_T	2	100127811	-0.163696	0.0333365	9.08828e-07	intron variant, non coding transcript variant
T_V8h	2_100129766_C	2	100129766	-0.170035	0.0338261	4.98886e-07	intron variant, non coding transcript variant
T_V8h	2_100134231_CGTTGT	2	100134231	-0.162127	0.033392	1.20218e-06
T_V8h	2_100137687_T	2	100137687	-0.163696	0.0333365	9.08828e-07	intron variant, non coding transcript variant
T_V8h	2_100140880_C	2	100140880	-0.162034	0.033317	1.15386e-06	intron variant, non coding transcript variant
T_V8h	2_100144080_A	2	100144080	-0.162034	0.033317	1.15386e-06	intron variant, non coding transcript variant
T_V8h	2_100146841_A	2	100146841	-0.162034	0.033317	1.15386e-06	intron variant, non coding transcript variant
T_V8h	2_100241628_C	2	100241628	-0.165562	0.0336188	8.44956e-07	intergenic variant
T_V8h	2_100292635_T	2	100292635	-0.164119	0.0335528	1.0013e-06	intergenic variant
T_V8h	2_100326888_A	2	100326888	-0.164119	0.0335528	1.0013e-06	intron variant, non coding transcript variant
T_V8h	2_100350673_A	2	100350673	-0.16572	0.0335632	7.91082e-07	intron variant, non coding transcript variant
T_V8h	2_100369091_G	2	100369091	-0.164119	0.0335528	1.0013e-06	intron variant, non coding transcript variant
T_V8h	2_100545358_C	2	100545358	-0.164621	0.0337739	1.09249e-06	intron variant
T_V8h	2_100777051_ACTG	2	100777051	-0.166039	0.0338655	9.44318e-07
T_V8h	2_100819761_T	2	100819761	-0.166039	0.0338655	9.44318e-07	intron variant
T_V8h	2_100913881_T	2	100913881	-0.171504	0.0344111	6.22951e-07	intergenic variant
T_V8h	2_100948637_G	2	100948637	-0.170124	0.034398	7.58443e-07	intron variant
T_V8h	2_102014302_C	2	102014302	-0.168934	0.0346705	1.10169e-06	missense variant
T_V8h	2_102034366_T	2	102034366	-0.168934	0.0346705	1.10169e-06	intron variant
T_V8h	2_102039175_A	2	102039175	-0.169308	0.0347107	1.07336e-06	intron variant
T_V8h	2_102057570_C	2	102057570	-0.168934	0.0346705	1.10169e-06	intron variant
T_V8h	2_102064911_T	2	102064911	-0.168934	0.0346705	1.10169e-06	intron variant
T_V8h	2_102069888_A	2	102069888	-0.168934	0.0346705	1.10169e-06	intergenic variant
T_V8h	2_102072694_C	2	102072694	-0.168934	0.0346705	1.10169e-06	intergenic variant
T_V8h	2_102087838_A	2	102087838	-0.168934	0.0346705	1.10169e-06	intron variant
T_V8h	2_102133556_T	2	102133556	-0.168934	0.0346705	1.10169e-06	intron variant
T_V8h	2_102136773_G	2	102136773	-0.168934	0.0346705	1.10169e-06	intron variant
T_V8h	2_102142621_T	2	102142621	-0.168934	0.0346705	1.10169e-06	intron variant
T_V8h	2_102145110_A	2	102145110	-0.173063	0.0347923	6.55289e-07	intron variant
T_V8h	2_102148280_T	2	102148280	-0.173063	0.0347923	6.55289e-07	intron variant
T_V8h	2_102168428_T	2	102168428	-0.168934	0.0346705	1.10169e-06	intron variant
T_V8h	2_102204874_G	2	102204874	-0.170914	0.03467	8.23402e-07	intron variant
T_V8h	2_102222267_G	2	102222267	-0.175988	0.0351615	5.58255e-07	missense variant
T_V8h	2_102387102_A	2	102387102	-0.167588	0.0344549	1.15042e-06	intron variant
T_V8h	2_102387566_T	2	102387566	-0.167588	0.0344549	1.15042e-06	intron variant
T_V8h	2_102392475_T	2	102392475	-0.167588	0.0344549	1.15042e-06	3 prime UTR variant
T_V8h	2_102400157_G	2	102400157	-0.167588	0.0344549	1.15042e-06	intergenic variant
T_V8h	2_102430205_G	2	102430205	-0.173997	0.0351198	7.25581e-07	intron variant
T_V8h	2_102438092_A	2	102438092	-0.168942	0.0347903	1.19776e-06	regulatory region variant
T_V8h	2_102471418_C	2	102471418	-0.169772	0.0347338	1.01974e-06	intergenic variant
T_V8h	2_102474625_T	2	102474625	-0.170124	0.0346939	9.41187e-07	intergenic variant
T_V8h	2_102483852_T	2	102483852	-0.169598	0.0346968	1.01865e-06	intergenic variant
T_V8h	2_102489498_G	2	102489498	-0.1707	0.0347528	9.02326e-07	regulatory region variant
T_V8h	2_86854220_G	2	86854220	-0.190919	0.0383274	6.31706e-07	intergenic variant
T_V8h	2_94855585_G	2	94855585	-0.205568	0.0396505	2.16607e-07	intergenic variant
T_V8h	2_94938876_A	2	94938876	-0.205568	0.0396505	2.16607e-07	intron variant
T_V8h	2_94984869_T	2	94984869	-0.195161	0.0390322	5.73258e-07	3 prime UTR variant
T_V8h	2_94991762_A	2	94991762	-0.195161	0.0390322	5.73258e-07	intron variant
T_V8h	2_95014810_C	2	95014810	-0.195167	0.0390453	5.77858e-07	intron variant
T_V8h	2_95096326_C	2	95096326	-0.195149	0.0390252	5.71559e-07	non coding transcript exon variant
T_V8h	2_95223027_A	2	95223027	-0.208743	0.0394876	1.24824e-07	intergenic variant
T_V8h	2_95266233_T	2	95266233	-0.195831	0.0383166	3.207e-07	intergenic variant
T_V8h	2_95286846_T	2	95286846	-0.195831	0.0383166	3.207e-07	intergenic variant
T_V8h	2_95298258_T	2	95298258	-0.195831	0.0383166	3.207e-07	intergenic variant
T_V8h	2_95303987_T	2	95303987	-0.199359	0.0384973	2.23664e-07	intergenic variant
T_V8h	2_95317254_A	2	95317254	-0.195831	0.0383166	3.207e-07	intergenic variant
T_V8h	2_95320233_G	2	95320233	-0.195831	0.0383166	3.207e-07	intergenic variant
T_V8h	2_95336608_A	2	95336608	-0.195831	0.0383166	3.207e-07	regulatory region variant
T_V8h	2_95342861_C	2	95342861	-0.197198	0.0385198	3.06507e-07	intergenic variant
T_V8h	2_95352071_T	2	95352071	-0.195831	0.0383166	3.207e-07	intergenic variant
T_V8h	2_95363953_TG	2	95363953	-0.195831	0.0383166	3.207e-07
T_V8h	2_95366187_G	2	95366187	-0.195831	0.0383166	3.207e-07	non coding transcript exon variant
T_V8h	2_95435801_ACT	2	95435801	-0.200433	0.0385692	2.02841e-07
T_V8h	2_95446118_A	2	95446118	-0.195831	0.0383166	3.207e-07	intergenic variant
T_V8h	2_95500013_C	2	95500013	-0.195831	0.0383166	3.207e-07	intergenic variant
T_V8h	2_95549933_C	2	95549933	-0.206573	0.0376617	4.13564e-08	non coding transcript exon variant
T_V8h	2_95679479_C	2	95679479	-0.183123	0.0343474	9.73986e-08	intron variant
T_V8h	2_95770145_C	2	95770145	-0.176957	0.0341089	2.12561e-07	intergenic variant
T_V8h	2_95859076_T	2	95859076	-0.180327	0.0343955	1.58199e-07	intergenic variant
T_V8h	2_95941838_C	2	95941838	-0.165707	0.0337116	8.85794e-07	intergenic variant
T_V8h	2_95953423_C	2	95953423	-0.188273	0.0350985	8.13439e-08	intergenic variant
T_V8h	2_96027967_T	2	96027967	-0.166697	0.0338834	8.66593e-07	intergenic variant
T_V8h	2_96041647_T	2	96041647	-0.166697	0.0338834	8.66593e-07	intergenic variant
T_V8h	2_96077373_C	2	96077373	-0.165314	0.0337968	1.00113e-06	intron variant, non coding transcript variant
T_V8h	2_96137988_T	2	96137988	-0.165314	0.0337968	1.00113e-06	intron variant
T_V8h	2_96190298_A	2	96190298	-0.166697	0.0338834	8.66593e-07	intron variant
T_V8h	2_96197993_T	2	96197993	-0.166697	0.0338834	8.66593e-07	intron variant
T_V8h	2_96249140_G	2	96249140	-0.166697	0.0338834	8.66593e-07	intron variant
T_V8h	2_96349263_G	2	96349263	-0.166312	0.0338764	9.1359e-07	intron variant, non coding transcript variant
T_V8h	2_96372331_G	2	96372331	-0.166312	0.0338764	9.1359e-07	intron variant, non coding transcript variant
T_V8h	2_96417792_T	2	96417792	-0.165867	0.033879	9.78734e-07	intron variant, non coding transcript variant
T_V8h	2_96440983_G	2	96440983	-0.165859	0.0338691	9.72853e-07	intron variant, non coding transcript variant
T_V8h	2_96490360_G	2	96490360	-0.167426	0.0338452	7.5435e-07	intron variant, non coding transcript variant
T_V8h	2_96515110_A	2	96515110	-0.167872	0.0338165	6.89853e-07	intron variant, non coding transcript variant
T_V8h	2_96579517_C	2	96579517	-0.168098	0.0338946	7.07035e-07	intron variant, non coding transcript variant
T_V8h	2_96645000_G	2	96645000	-0.167545	0.0338159	7.24715e-07	intergenic variant
T_V8h	2_96681918_C	2	96681918	-0.164031	0.0336397	1.08205e-06	non coding transcript exon variant
T_V8h	2_96689798_C	2	96689798	-0.167545	0.0338159	7.24715e-07	intergenic variant
T_V8h	2_96715847_C	2	96715847	-0.167545	0.0338159	7.24715e-07	intergenic variant
T_V8h	2_96753503_T	2	96753503	-0.167545	0.0338159	7.24715e-07	intron variant, non coding transcript variant
T_V8h	2_96763009_G	2	96763009	-0.163236	0.0334257	1.04203e-06	non coding transcript exon variant
T_V8h	2_96852755_G	2	96852755	-0.166104	0.0337602	8.64946e-07	intron variant, non coding transcript variant
T_V8h	2_96953410_T	2	96953410	-0.169268	0.0338801	5.8501e-07	intron variant, non coding transcript variant
T_V8h	2_96960117_G	2	96960117	-0.165457	0.0337472	9.44621e-07	intron variant, non coding transcript variant
T_V8h	2_96969360_A	2	96969360	-0.16489	0.0337269	1.01363e-06	intron variant, non coding transcript variant
T_V8h	2_96980275_T	2	96980275	-0.16489	0.0337269	1.01363e-06	intron variant, non coding transcript variant
T_V8h	2_97012732_G	2	97012732	-0.16489	0.0337269	1.01363e-06	intron variant, non coding transcript variant
T_V8h	2_97018425_A	2	97018425	-0.168957	0.0337836	5.69871e-07	intron variant, non coding transcript variant
T_V8h	2_97022117_T	2	97022117	-0.16489	0.0337269	1.01363e-06	intron variant, non coding transcript variant
T_V8h	2_97033798_A	2	97033798	-0.171114	0.0340625	5.0731e-07	intron variant, non coding transcript variant
T_V8h	2_97042799_C	2	97042799	-0.16489	0.0337269	1.01363e-06	intron variant, non coding transcript variant
T_V8h	2_97057093_T	2	97057093	-0.168957	0.0337836	5.69871e-07	intron variant, non coding transcript variant
T_V8h	2_97065405_A	2	97065405	-0.168957	0.0337836	5.69871e-07	intron variant, non coding transcript variant
T_V8h	2_97069345_A	2	97069345	-0.163464	0.0333724	9.67281e-07	intron variant, non coding transcript variant
T_V8h	2_97087835_T	2	97087835	-0.168957	0.0337836	5.69871e-07	intron variant, non coding transcript variant
T_V8h	2_97097010_G	2	97097010	-0.162624	0.0332917	1.0353e-06	intron variant, non coding transcript variant
T_V8h	2_97108989_G	2	97108989	-0.168957	0.0337836	5.69871e-07	intron variant, non coding transcript variant
T_V8h	2_97112649_T	2	97112649	-0.168533	0.033797	6.14409e-07	intron variant, non coding transcript variant
T_V8h	2_97120477_G	2	97120477	-0.168957	0.0337836	5.69871e-07	intron variant, non coding transcript variant
T_V8h	2_97135146_C	2	97135146	-0.169527	0.0338037	5.30221e-07	intron variant, non coding transcript variant
T_V8h	2_97160510_A	2	97160510	-0.168957	0.0337836	5.69871e-07	intron variant, non coding transcript variant
T_V8h	2_97163311_T	2	97163311	-0.168957	0.0337836	5.69871e-07	intron variant, non coding transcript variant
T_V8h	2_97171427_C	2	97171427	-0.168957	0.0337836	5.69871e-07	intron variant, non coding transcript variant
T_V8h	2_97174617_G	2	97174617	-0.162624	0.0332917	1.0353e-06	intron variant, non coding transcript variant
T_V8h	2_97196645_C	2	97196645	-0.168793	0.0337878	5.86268e-07	intron variant, non coding transcript variant
T_V8h	2_97208065_T	2	97208065	-0.168957	0.0337836	5.69871e-07	non coding transcript exon variant
T_V8h	2_97213766_A	2	97213766	-0.169829	0.0337889	5.0034e-07	intron variant, non coding transcript variant
T_V8h	2_97217701_G	2	97217701	-0.169796	0.0337717	4.96218e-07	intron variant, non coding transcript variant
T_V8h	2_97220184_G	2	97220184	-0.169796	0.0337717	4.96218e-07	intron variant, non coding transcript variant
T_V8h	2_97221728_G	2	97221728	-0.169796	0.0337717	4.96218e-07	intron variant, non coding transcript variant
T_V8h	2_97222435_A	2	97222435	-0.169796	0.0337717	4.96218e-07	intron variant, non coding transcript variant
T_V8h	2_97225469_T	2	97225469	-0.163467	0.0332807	9.02626e-07	intron variant, non coding transcript variant
T_V8h	2_97228017_A	2	97228017	-0.170366	0.0337916	4.61509e-07	intron variant, non coding transcript variant
T_V8h	2_97231098_C	2	97231098	-0.163467	0.0332807	9.02626e-07	intron variant, non coding transcript variant
T_V8h	2_97234661_G	2	97234661	-0.179526	0.0348922	2.67311e-07	intron variant, non coding transcript variant
T_V8h	2_97242170_T	2	97242170	-0.169796	0.0337717	4.96218e-07	intron variant, non coding transcript variant
T_V8h	2_97243893_A	2	97243893	-0.169796	0.0337717	4.96218e-07	intron variant, non coding transcript variant
T_V8h	2_97250083_T	2	97250083	-0.169796	0.0337717	4.96218e-07	intron variant, non coding transcript variant
T_V8h	2_97251933_C	2	97251933	-0.169796	0.0337717	4.96218e-07	intron variant, non coding transcript variant
T_V8h	2_97252908_C	2	97252908	-0.169796	0.0337717	4.96218e-07	intron variant, non coding transcript variant
T_V8h	2_97254942_C	2	97254942	-0.169796	0.0337717	4.96218e-07	intron variant, non coding transcript variant
T_V8h	2_97256112_C	2	97256112	-0.169796	0.0337717	4.96218e-07	intron variant, non coding transcript variant
T_V8h	2_97287033_A	2	97287033	-0.169796	0.0337717	4.96218e-07	intron variant, non coding transcript variant
T_V8h	2_97290691_A	2	97290691	-0.169796	0.0337717	4.96218e-07	intron variant, non coding transcript variant
T_V8h	2_97298155_C	2	97298155	-0.169796	0.0337717	4.96218e-07	intron variant, non coding transcript variant
T_V8h	2_97301292_G	2	97301292	-0.171136	0.0338318	4.22727e-07	intron variant, non coding transcript variant
T_V8h	2_97304972_G	2	97304972	-0.169796	0.0337717	4.96218e-07	non coding transcript exon variant
T_V8h	2_97311698_T	2	97311698	-0.163467	0.0332807	9.02626e-07	intron variant, non coding transcript variant
T_V8h	2_97321472_A	2	97321472	-0.169796	0.0337717	4.96218e-07	intron variant, non coding transcript variant
T_V8h	2_97328947_A	2	97328947	-0.167836	0.0337188	6.43993e-07	intron variant, non coding transcript variant
T_V8h	2_97336293_G	2	97336293	-0.169796	0.0337717	4.96218e-07	intron variant, non coding transcript variant
T_V8h	2_97357185_C	2	97357185	-0.169796	0.0337717	4.96218e-07	intron variant, non coding transcript variant
T_V8h	2_97508070_T	2	97508070	-0.163467	0.0332807	9.02626e-07	intergenic variant
T_V8h	2_97546945_C	2	97546945	-0.1635	0.0332981	9.09881e-07	non coding transcript exon variant
T_V8h	2_97560134_A	2	97560134	-0.163467	0.0332807	9.02626e-07	intergenic variant
T_V8h	2_97607971_G	2	97607971	-0.163467	0.0332807	9.02626e-07	intron variant, non coding transcript variant
T_V8h	2_97614899_A	2	97614899	-0.163456	0.0332876	9.08848e-07	non coding transcript exon variant
T_V8h	2_97637824_A	2	97637824	-0.169782	0.0337782	4.99848e-07	intron variant
T_V8h	2_97653371_G	2	97653371	-0.163456	0.0332876	9.08848e-07	intron variant
T_V8h	2_97680472_C	2	97680472	-0.163456	0.0332876	9.08848e-07	intron variant
T_V8h	2_97710223_A	2	97710223	-0.163456	0.0332876	9.08848e-07	intron variant
T_V8h	2_97822905_T	2	97822905	-0.162912	0.0332534	9.62735e-07	intron variant
T_V8h	2_97832251_C	2	97832251	-0.162912	0.0332534	9.62735e-07	intron variant
T_V8h	2_97845730_A	2	97845730	-0.162912	0.0332534	9.62735e-07	intron variant
T_V8h	2_97867049_G	2	97867049	-0.161603	0.0331706	1.10542e-06	intron variant
T_V8h	2_97869210_A	2	97869210	-0.162912	0.0332534	9.62735e-07	intron variant
T_V8h	2_97873249_G	2	97873249	-0.161603	0.0331706	1.10542e-06	intron variant
T_V8h	2_97874102_A	2	97874102	-0.161603	0.0331706	1.10542e-06	intron variant
T_V8h	2_97875213_A	2	97875213	-0.161603	0.0331706	1.10542e-06	intron variant
T_V8h	2_97877797_G	2	97877797	-0.161603	0.0331706	1.10542e-06	intron variant
T_V8h	2_97902246_T	2	97902246	-0.161603	0.0331706	1.10542e-06	intron variant
T_V8h	2_97904673_G	2	97904673	-0.161603	0.0331706	1.10542e-06	intron variant
T_V8h	2_97906592_G	2	97906592	-0.161603	0.0331706	1.10542e-06	intron variant
T_V8h	2_97908251_C	2	97908251	-0.162912	0.0332534	9.62735e-07	intron variant
T_V8h	2_97909292_T	2	97909292	-0.161603	0.0331706	1.10542e-06	intron variant
T_V8h	2_97910031_T	2	97910031	-0.161603	0.0331706	1.10542e-06	intron variant
T_V8h	2_97910332_G	2	97910332	-0.161603	0.0331706	1.10542e-06	intron variant
T_V8h	2_97915351_G	2	97915351	-0.161603	0.0331706	1.10542e-06	intron variant
T_V8h	2_97916298_C	2	97916298	-0.162912	0.0332534	9.62735e-07	missense variant
T_V8h	2_97921767_G	2	97921767	-0.161603	0.0331706	1.10542e-06	intron variant
T_V8h	2_97933494_G	2	97933494	-0.161603	0.0331706	1.10542e-06	intron variant
T_V8h	2_97946519_G	2	97946519	-0.161603	0.0331706	1.10542e-06	intron variant
T_V8h	2_97955673_C	2	97955673	-0.162963	0.0333033	9.91669e-07	intron variant
T_V8h	2_97979364_A	2	97979364	-0.161603	0.0331706	1.10542e-06	intron variant
T_V8h	2_97982465_C	2	97982465	-0.175108	0.0341749	2.99307e-07	intron variant
T_V8h	2_97990500_A	2	97990500	-0.16735	0.0334748	5.75431e-07	intron variant
T_V8h	2_97997629_G	2	97997629	-0.162912	0.0332534	9.62735e-07	intron variant
T_V8h	2_98213679_T	2	98213679	-0.167188	0.033817	7.65728e-07	intron variant
T_V8h	2_98619839_T	2	98619839	-0.181616	0.0345675	1.48865e-07	intron variant, non coding transcript variant
T_V8h	2_99041870_G	2	99041870	-0.164302	0.0338379	1.20045e-06
T_V8h	2_99069820_A	2	99069820	-0.164302	0.0338379	1.20045e-06	intron variant, non coding transcript variant
T_V8h	2_99492485_C	2	99492485	-0.180127	0.0362855	6.90017e-07	non coding transcript exon variant
T_V8h	2_99515035_A	2	99515035	-0.163857	0.0336535	1.12194e-06	intron variant, non coding transcript variant
T_V8h	2_99523542_C	2	99523542	-0.164302	0.0338379	1.20045e-06	intron variant, non coding transcript variant
T_V8h	2_99531694_T	2	99531694	-0.164302	0.0338379	1.20045e-06	intron variant, non coding transcript variant
T_V8h	2_99573010_T	2	99573010	-0.16249	0.0334195	1.16126e-06	intron variant, non coding transcript variant
T_V8h	2_99577410_A	2	99577410	-0.173625	0.0337674	2.72118e-07	intron variant, non coding transcript variant
T_V8h	2_99599185_C	2	99599185	-0.164302	0.0338379	1.20045e-06	intron variant, non coding transcript variant
T_V8h	2_99712712_G	2	99712712	-0.164302	0.0338379	1.20045e-06	intron variant, non coding transcript variant
T_V8h	2_99777237_A	2	99777237	-0.168859	0.0339135	6.38841e-07	intron variant, non coding transcript variant
T_V8h	2_99784035_A	2	99784035	-0.162491	0.0334217	1.16302e-06	intron variant, non coding transcript variant
T_V8h	2_99798826_T	2	99798826	-0.17324	0.0340678	3.67319e-07	intron variant, non coding transcript variant
T_V8h	2_99803416_G	2	99803416	-0.163753	0.0334088	9.51106e-07	intron variant, non coding transcript variant
T_V8h	2_99845424_C	2	99845424	-0.164247	0.0333152	8.21899e-07	intron variant, non coding transcript variant
T_V8h	2_99852196_T	2	99852196	-0.170571	0.0338033	4.51173e-07	non coding transcript exon variant
T_V8h	2_99899912_T	2	99899912	-0.164247	0.0333152	8.21899e-07	intron variant, non coding transcript variant
T_V8h	2_99925883_C	2	99925883	-0.164247	0.0333152	8.21899e-07	intergenic variant
T_V8h	2_99932721_A	2	99932721	-0.164247	0.0333152	8.21899e-07	intergenic variant
T_V8h	2_99940212_C	2	99940212	-0.164247	0.0333152	8.21899e-07	intergenic variant
T_V8h	2_99957731_A	2	99957731	-0.167111	0.0334628	5.91612e-07	intergenic variant
T_V8h	2_99963247_G	2	99963247	-0.183461	0.0343921	9.58698e-08	intergenic variant
T_V8h	2_99968868_T	2	99968868	-0.171043	0.0338116	4.22069e-07	intergenic variant
T_V8h	2_99969778_A	2	99969778	-0.164769	0.033363	7.86582e-07	intergenic variant
T_V8h	2_99974267_T	2	99974267	-0.164247	0.0333152	8.21899e-07	intergenic variant
T_V8h	2_99981114_A	2	99981114	-0.164717	0.0333236	7.69526e-07	intergenic variant
T_V8h	2_99984716_G	2	99984716	-0.164247	0.0333152	8.21899e-07	intergenic variant
T_V8h	2_99995475_T	2	99995475	-0.164247	0.0333152	8.21899e-07	non coding transcript exon variant
T_V8h	2_99998822_C	2	99998822	-0.165639	0.0334741	7.48761e-07	intergenic variant
T_Vall	1_32189900_T	1	32189900	0.0973788	0.0190197	3.0571e-07	intergenic variant
