# Supplementary material for: Genomic regions, candidate genes, and pleiotropic variants associated with physiological and anatomical indicators of heat stress response in lactating sows
Source: BMC Genomics. 2024 May 13;25:467. doi: 10.1186/s12864-024-10365-4 (PMC11092106; doi:10.1186/s12864-024-10365-4)
Supplement: Supplementary file 3 — Supplementary Material 3 [file 12864_2024_10365_MOESM3_ESM.xlsx]

## Sheet: Sheet 1
Table S2. Gene annotation for the significant variants for indicators of heat stress response in lactating sows
Trait	CHR	bp	Gene ID	Gene name	Gene biotype
BCS_cal	13	131,195,060 - 131,200,333	ENSSSCG00000031356	HES1	Protein coding
BCS_cal	13	131,195,060 - 131,200,333	ENSSSCG00000039561		lncRNA
BCS_cal	13	131,195,060 - 131,200,333	ENSSSCG00000034990		lncRNA
BCS_cal	13	131,195,060 - 131,200,333	ENSSSCG00000054894		lncRNA
EA	7	39,303,762 - 39,306,371	ENSSSCG00000040047	TMEM151B	Protein coding
EA	7	39,303,762 - 39,306,371	ENSSSCG00000001705	TCTE1	Protein coding
EA	7	39,303,762 - 39,306,371	ENSSSCG00000001706	AARS2	Protein coding
EA	7	39,303,762 - 39,306,371	ENSSSCG00000039903	SPATS1	Protein coding
EA	7	39,303,762 - 39,306,371	ENSSSCG00000001708	CDC5L	Protein coding
EA	7	39,303,762 - 39,306,371	ENSSSCG00000001700	SLC29A1	Protein coding
EA	7	39,303,762 - 39,306,371	ENSSSCG00000001701	HSP90AB1	Protein coding
EA	7	39,303,762 - 39,306,371	ENSSSCG00000001702	SLC35B2	Protein coding
EA	7	39,303,762 - 39,306,371	ENSSSCG00000001703	NFKBIE	Protein coding
EA	7	39,303,762 - 39,306,371	ENSSSCG00000053910	MYMX	Protein coding
EA	7	39,303,762 - 39,306,371	ENSSSCG00000041884		lncRNA
HD	2	2677442	ENSSSCG00000062960		Protein coding
HD	2	2677442	ENSSSCG00000058263		lncRNA
HD	7	17063229	ENSSSCG00000049691		Protein coding
HD	15	126,575,680 - 126,609,737	ENSSSCG00000016237	DOCK10	Protein coding
PS	9	470,047 - 481,970	ENSSSCG00000014575		Protein coding
PS	9	470,047 - 481,970	ENSSSCG00000014577	TMEM9B	Protein coding
PS	9	470,047 - 481,970	ENSSSCG00000033335	AKIP1	Protein coding
PS	9	470,047 - 481,970	ENSSSCG00000051028		lncRNA
PS	9	470,047 - 481,970	ENSSSCG00000059660		lncRNA
PS	9	470,047 - 481,970	ENSSSCG00000059027		lncRNA
PS	9	470,047 - 481,970	ENSSSCG00000044344		lncRNA
PS	9	470,047 - 481,970	ENSSSCG00000014570	NRIP3	Protein coding
RR	7	23843264	ENSSSCG00000001409	PRRC2A	Protein coding
RR	7	23843264	ENSSSCG00000001410	BAG6	Protein coding
RR	7	23843264	ENSSSCG00000001411	APOM	Protein coding
RR	7	23843264	ENSSSCG00000001413	GPANK1	Protein coding
RR	7	24051539	ENSSSCG00000001424	SKIC2	Protein coding
RR	7	24051539	ENSSSCG00000001425	DXO	Protein coding
RR	7	24051539	ENSSSCG00000001426	STK19	Protein coding
RR	7	24051539	ENSSSCG00000001427	C4A	Protein coding
RR	7	24051539	ENSSSCG00000001428	CYP21A2	Protein coding
RR	7	24051539	ENSSSCG00000023611	TNXB	Protein coding
RR	7	23,843,264 - 23,886,397	ENSSSCG00000001414	CSNK2B	Protein coding
RR	7	23,843,264 - 23,886,397	ENSSSCG00000062414	LY6G5B	Protein coding
RR	7	23,843,264 - 23,892,506	ENSSSCG00000001416	LY6G5C	Protein coding
RR	7	23,843,264 - 23,913,884	ENSSSCG00000034923	ABHD16A	Protein coding
RR	7	23,843,264 - 23,919,566	ENSSSCG00000033590	LY6G6F	Protein coding
RR	7	23,843,264 - 23,919,566	ENSSSCG00000036566	LY6G6C	Protein coding
RR	7	23,843,264 - 23,919,566	ENSSSCG00000040885		Protein coding
RR	7	23,843,264 - 23,919,566	ENSSSCG00000060949	LY6G6D	Protein coding
RR	7	23,843,264 - 23,936,480	ENSSSCG00000034664	MPIG6B	Protein coding
RR	7	23,843,264 - 23,945,958	ENSSSCG00000022712	SNORD52	snoRNA
RR	7	23,843,264 - 23,945,958	ENSSSCG00000029160		Protein coding
RR	7	23,843,264 - 23,945,958	ENSSSCG00000030368	HSPA1L	Protein coding
RR	7	23,843,264 - 23,945,958	ENSSSCG00000035596	MSH5	Protein coding
RR	7	23,843,264 - 23,945,958	ENSSSCG00000036796	VWA7	Protein coding
RR	7	23,843,264 - 23,945,958	ENSSSCG00000038950	VARS1	Protein coding
RR	7	23,843,264 - 23,945,958	ENSSSCG00000039021	LSM2	Protein coding
RR	7	23,843,264 - 23,945,958	ENSSSCG00000039071		Protein coding
RR	7	23,843,264 - 23,945,958	ENSSSCG00000040506	SNORD48	snoRNA
RR	7	23,843,264 - 23,945,958	ENSSSCG00000044205		lncRNA
RR	7	23,843,264 - 23,945,958	ENSSSCG00000044572		lncRNA
RR	7	23,843,264 - 23,945,958	ENSSSCG00000046056		snoRNA
RR	7	23,843,264 - 23,945,958	ENSSSCG00000061053	SAPCD1	Protein coding
RR	7	23,886,397 - 24,051,539	ENSSSCG00000001418	NEU1	Protein coding
RR	7	23,886,397 - 24,051,539	ENSSSCG00000001419	SLC44A4	Protein coding
RR	7	23,886,397 - 24,051,539	ENSSSCG00000001420	EHMT2	Protein coding
RR	7	23,905,782 - 24,051,539	ENSSSCG00000001421	ZBTB12	Protein coding
RR	7	23,905,782 - 24,051,539	ENSSSCG00000001422	C2	Protein coding
RR	7	23,936,480 - 24,051,539	ENSSSCG00000024914	CFB	Protein coding
RR	7	23,945,958 - 24,051,539	ENSSSCG00000001423	NELFE	Protein coding
RR	7	23843264 - 23936480	ENSSSCG00000038514	DDAH2	Protein coding
RR	7	39351307	ENSSSCG00000001702	SLC35B2	Protein coding
RR	7	39,351,307 - 39,355,266	ENSSSCG00000001703	NFKBIE	Protein coding
RR	7	39,351,307 - 39,355,266	ENSSSCG00000001705	TCTE1	Protein coding
RR	7	39,351,307 - 39,355,266	ENSSSCG00000001706	AARS2	Protein coding
RR	7	39,351,307 - 39,355,266	ENSSSCG00000001708	CDC5L	Protein coding
RR	7	39,351,307 - 39,355,266	ENSSSCG00000040047	TMEM151B	Protein coding
RR	7	39,351,307 - 39,355,266	ENSSSCG00000041884		lncRNA
RR	7	39,351,307 - 39,355,266	ENSSSCG00000059458		lncRNA
RR	7	39351307 - 39355266	ENSSSCG00000039903	SPATS1	Protein coding
RR	7	39351307 - 39355266	ENSSSCG00000057783		lncRNA
RR	8	80358650	ENSSSCG00000060000		lncRNA
RR	8	79,518,715 - 79,561,407	ENSSSCG00000035623	IQCM	Protein coding
RR	8	79,518,715 - 79,561,407	ENSSSCG00000055701		lncRNA
RR	8	79,518,715 - 79,635,229	ENSSSCG00000050872		lncRNA
RR	8	79,518,715 - 79,669,879	ENSSSCG00000055186		lncRNA
RR	8	80,358,650 - 80,481,645	ENSSSCG00000043522		Protein coding
RR	8	80,358,650 - 80,734,740	ENSSSCG00000037766	NR3C2	Protein coding
RR	8	80,673,033 - 81,092,365	ENSSSCG00000009029	ARHGAP10	Protein coding
RR	8	81,092,365 - 81,173,969	ENSSSCG00000009030	PRMT9	Protein coding
RR	8	81,092,365 - 81,236,896	ENSSSCG00000030044	TMEM184C	Protein coding
RR	8	81,092,365 - 81,240,491	ENSSSCG00000046523		lncRNA
RR	8	81,155,471 - 81,375,124	ENSSSCG00000009031	EDNRA	Protein coding
RR	8	81,390,426 - 81,590,164	ENSSSCG00000054066		lncRNA
T_ES	2	21729683	ENSSSCG00000013286	LRRC4C	Protein coding
T_ES	5	83314673	ENSSSCG00000000873	ANO4	Protein coding
T_ES	5	83647158	ENSSSCG00000000874	GAS2L3	Protein coding
T_ES	5	83647158	ENSSSCG00000000875	NR1H4	Protein coding
T_ES	5	83647158	ENSSSCG00000038946	SLC17A8	Protein coding
T_ES	5	83647158	ENSSSCG00000047401		lncRNA
T_ES	5	85,914,808 - 86,033,079	ENSSSCG00000047567		lncRNA
T_ES	7	49,276,927 - 49,527,342	ENSSSCG00000040288	ARNT2	Protein coding
T_ES	7	49,527,342 - 49,584,578	ENSSSCG00000001782	ABHD17C	Protein coding
T_ES	7	49,527,342 - 49,584,578	ENSSSCG00000038929	CEMIP	Protein coding
T_ES	7	49,440,363 - 49,584,578	ENSSSCG00000057483		lncRNA
T_ES	7	49,276,927 - 49,440,363	ENSSSCG00000055731	U6	snRNA
T_ES	12	6808169	ENSSSCG00000017239	RPL38	Protein coding
T_ES	12	6808169	ENSSSCG00000017238	TTYH2	Protein coding
T_ES	12	6808169	ENSSSCG00000040989	GPRC5C	Protein coding
T_ES	12	6808169	ENSSSCG00000027923	GPR142	Protein coding
T_ES	12	6808169	ENSSSCG00000059713	BTBD17	Protein coding
T_ES	12	6808169	ENSSSCG00000021724	KIF19	Protein coding
T_ES	12	6808169	ENSSSCG00000024357	DNAI2	Protein coding
T_ES	14	137210716	ENSSSCG00000010755	PTPRE	Protein coding
T_ES	14	137210716	ENSSSCG00000026302		Protein coding
T_ES	16	22,801,074 - 22,804,340	ENSSSCG00000016846	WDR70	Protein coding
T_ES	17	28358400	ENSSSCG00000038858	CFAP61	Protein coding
T_ES	17	28358400	ENSSSCG00000026506	RALGAPA2	Protein coding
T_ES	17	28358400	ENSSSCG00000062159	INSM1	Protein coding
T_ES	17	28358400	ENSSSCG00000046267		Processed pseudogene
T_RS	1	10473872 - 10505848	ENSSSCG00000056648		lncRNA
T_RS	1	10473872 - 10505848	ENSSSCG00000061773		lncRNA
T_RS	1	10,473,872 - 10,505,848	ENSSSCG00000045185	ssc-mir-9857	miRNA
T_RS	2	108874785	ENSSSCG00000014186		Protein coding
T_RS	2	127833178	ENSSSCG00000053601		lncRNA
T_RS	2	127833178	ENSSSCG00000054233		lncRNA
T_RS	2	108874785	ENSSSCG00000049923		Protein coding
T_RS	2	105870529	ENSSSCG00000054777		lncRNA
T_RS	6	135196192	ENSSSCG00000035582	GIPC2	Protein coding
T_RS	6	135196192	ENSSSCG00000003766	DNAJB4	Protein coding
T_RS	6	135196192	ENSSSCG00000003771	FUBP1	Protein coding
T_RS	6	135196192	ENSSSCG00000050806		Protein coding
T_RS	6	135196192	ENSSSCG00000055126	U6	snRNA
T_RS	6	135196192	ENSSSCG00000018423	U6	snRNA
T_RS	6	128607655	ENSSSCG00000003754		Protein coding
T_RS	6	128,028,279 - 128,061,017	ENSSSCG00000005778	HSBP1L1	Protein coding
T_RS	6	128,028,279 - 128,061,017	ENSSSCG00000005777	TXNL4A	Protein coding
T_RS	6	125,897,646 - 126,135,107	ENSSSCG00000003749	PIK3C3	Protein coding
T_RS	6	127822624	ENSSSCG00000005780	KCNG2	Protein coding
T_RS	6	127,822,624 - 128,038,925	ENSSSCG00000023171	SLC66A2	Protein coding
T_RS	6	128,028,279 - 128,126,009	ENSSSCG00000038475		Protein coding
T_RS	6	128,028,279 - 128,180,187	ENSSSCG00000038632	ADNP2	Protein coding
T_RS	6	128,096,745 - 128,349,869	ENSSSCG00000023376	PARD6G	Protein coding
T_RS	6	128,540,069 - 128,607,655	ENSSSCG00000003753		Protein coding
T_RS	6	128,926,928 - 128,933,859	ENSSSCG00000003755	MCOLN2	Protein coding
T_RS	6	128,926,928 - 129,027,823	ENSSSCG00000003756	LPAR3	Protein coding
T_RS	6	128,961,716 - 129,210,420	ENSSSCG00000003757	SSX2IP	Protein coding
T_RS	6	128,975,440 - 129,150,250	ENSSSCG00000044786		Protein coding
T_RS	6	129,106,033 - 129,303,560	ENSSSCG00000003758	CTBS	Protein coding
T_RS	6	129,106,033 - 129,338,493	ENSSSCG00000029882	SPATA1	Protein coding
T_RS	6	129,149,710 - 129,348,946	ENSSSCG00000053185	GNG5	Protein coding
T_RS	6	129,192,451 - 129,363,499	ENSSSCG00000022145	RPF1	Protein coding
T_RS	6	129,279,850 - 129,363,499	ENSSSCG00000026532	DNASE2B	Protein coding
T_RS	6	129,298,592 - 129,363,499	ENSSSCG00000026005	SAMD13	Protein coding
T_RS	6	129,301,918 - 129,363,499	ENSSSCG00000044862		Protein coding
T_RS	6	126,040,757 - 126,135,107	ENSSSCG00000037233		Protein coding
T_RS	6	128,506,422 - 128,607,655	ENSSSCG00000060282		Protein coding
T_RS	6	125685780	ENSSSCG00000055429		lncRNA
T_RS	6	126,631,171 - 126,808,755	ENSSSCG00000057422		lncRNA
T_RS	6	127822624	ENSSSCG00000055983		lncRNA
T_RS	6	128038925 - 128180187	ENSSSCG00000063496		lncRNA
T_RS	6	128,061,017 - 128,180,187	ENSSSCG00000055757		lncRNA
T_RS	6	128,318,719 - 128,362,537	ENSSSCG00000063050		lncRNA
T_RS	6	129,279,850 - 129,363,499	ENSSSCG00000022206	UOX	Protein coding
T_RS	8	134,857,072 - 134,860,931	ENSSSCG00000009233	GPAT3	Protein coding
T_RS	8	134857072 - 134860931	ENSSSCG00000056871		lncRNA
T_RS	8	4960712	ENSSSCG00000035020	STK32B	Protein coding
T_RS	8	4,906,107 - 4,960,712	ENSSSCG00000032637	EVC	Protein coding
T_RS	8	4,906,107 - 4,960,712	ENSSSCG00000024399	EVC2	Protein coding
T_RS	9	39195933	ENSSSCG00000015016	POU2AF1	Protein coding
T_RS	9	39195933	ENSSSCG00000015020	BTG4	Protein coding
T_RS	9	39195933	ENSSSCG00000015021	HOATZ	Protein coding
T_RS	9	39424271	ENSSSCG00000015022	LAYN	Protein coding
T_RS	9	39,424,271 - 39,486,772	ENSSSCG00000032941	SIK2	Protein coding
T_RS	9	39,424,271 - 39,486,772	ENSSSCG00000029538	PPP2R1B	Protein coding
T_RS	9	39,453,846 - 39,486,772	ENSSSCG00000015023	ALG9	Protein coding
T_RS	9	39195933	ENSSSCG00000023071	ssc-mir-34c-1	miRNA
T_RS	10	68,726,153 - 68,776,792	ENSSSCG00000011162		Protein coding
T_RS	10	68,726,153 - 69,231,514	ENSSSCG00000011163	DIP2C	Protein coding
T_RS	10	69,069,560 - 69,352,432	ENSSSCG00000011166	ZMYND11	Protein coding
T_RS	10	68,726,153 - 68,752,585	ENSSSCG00000052560		Processed pseudogene
T_RS	10	68,726,153 - 68,776,792	ENSSSCG00000042778		lncRNA
T_RS	10	68,726,153 - 68,776,792	ENSSSCG00000056287		lncRNA
T_RS	10	51870599	ENSSSCG00000030662	PTF1A	Protein coding
T_RS	10	51,870,599 - 51,974,203	ENSSSCG00000011077	MSRB2	Protein coding
T_RS	10	51,870,599 - 51,974,203	ENSSSCG00000011078	ARMC3	Protein coding
T_RS	10	52,218,082 - 52,234,291	ENSSSCG00000011079	PIP4K2A	Protein coding
T_RS	10	52,218,082 - 52,234,291	ENSSSCG00000045344		Protein coding
T_RS	10	51,403,771 - 51,438,887	ENSSSCG00000057337		lncRNA
T_RS	10	51403771 - 51438887	ENSSSCG00000062689		lncRNA
T_RS	10	51,403,771 - 51,438,887	ENSSSCG00000053398		lncRNA
T_RS	10	51,412,141 - 51,438,887	ENSSSCG00000063450		lncRNA
T_RS	10	52,218,082 - 52,234,291	ENSSSCG00000018307	U6	snRNA
T_RS	11	16,776,240 - 16,792,168	ENSSSCG00000047857	C13orf42	Protein coding
T_RS	11	16,776,240 - 16,792,168	ENSSSCG00000024765		Protein coding
T_RS	11	16,776,240 - 16,792,168	ENSSSCG00000024385	RNASEH2B	Protein coding
T_RS	11	17051800	ENSSSCG00000009387	DLEU7	Protein coding
T_RS	11	17051800	ENSSSCG00000042045		lncRNA
T_RS	11	17051800	ENSSSCG00000057141		lncRNA
T_RS	11	17051800	ENSSSCG00000052173		lncRNA
T_RS	11	17051800	ENSSSCG00000053383		lncRNA
T_RS	12	22191109	ENSSSCG00000017471	CDC6	Protein coding
T_RS	12	22191109	ENSSSCG00000017479	WIPF2	Protein coding
T_RS	12	22191109	ENSSSCG00000017478	RAPGEFL1	Protein coding
T_RS	12	22191109	ENSSSCG00000017477	CASC3	Protein coding
T_RS	12	22191109	ENSSSCG00000052038		Protein coding
T_RS	12	22191109	ENSSSCG00000017476	MSL1	Protein coding
T_RS	12	22191109	ENSSSCG00000036933	NR1D1	Protein coding
T_RS	12	22191109	ENSSSCG00000035969	THRA	Protein coding
T_RS	13	204671997	ENSSSCG00000012074		Protein coding
T_RS	13	204671997	ENSSSCG00000012075	FAM3B	Protein coding
T_RS	13	204671997	ENSSSCG00000060594		lncRNA
T_RS	13	17,486,172 - 17,496,040	ENSSSCG00000011229	STT3B	Protein coding
T_RS	13	17767850	ENSSSCG00000011230	OSBPL10	Protein coding
T_RS	13	17767850	ENSSSCG00000041659		Protein coding
T_RS	15	104520179	ENSSSCG00000016093		Protein coding
T_RS	15	104520179	ENSSSCG00000016094	BZW1	Protein coding
T_RS	15	104520179	ENSSSCG00000016095	CLK1	Protein coding
T_RS	15	104520179	ENSSSCG00000016096	PPIL3	Protein coding
T_RS	15	104520179	ENSSSCG00000039654	NIF3L1	Protein coding
T_RS	15	104520179	ENSSSCG00000016098	ORC2	Protein coding
T_RS	15	104520179	ENSSSCG00000060625		lncRNA
T_SS	2	95628544	ENSSSCG00000014148	TMEM161B	Protein coding
T_SS	2	95628544	ENSSSCG00000061590		lncRNA
T_SS	2	95628544	ENSSSCG00000053188		lncRNA
T_SS	2	95628544	ENSSSCG00000051977		lncRNA
T_SS	2	107,776,212 - 107,959,085	ENSSSCG00000014182	SLCO4C1	Protein coding
T_SS	2	107,910,486 - 108,111,514	ENSSSCG00000014183	SLCO6A1	Protein coding
T_SS	2	108,067,180 - 108,272,377	ENSSSCG00000054435		Protein coding
T_SS	2	108219460 - 108629684	ENSSSCG00000014184	PAM	Protein coding
T_SS	2	108,483,514 - 108,629,684	ENSSSCG00000025287	GIN1	Protein coding
T_SS	2	108,486,895 - 108,790,809	ENSSSCG00000024999	PPIP5K2	Protein coding
T_SS	2	108,713,184 - 108,852,710	ENSSSCG00000038779	MACIR	Protein coding
T_SS	2	108,810,693 - 109,062,401	ENSSSCG00000014186		Protein coding
T_SS	2	108,948,208 - 109,156,427	ENSSSCG00000014187	NUDT12	Protein coding
T_SS	2	127833178	ENSSSCG00000053601		lncRNA
T_SS	2	127833178	ENSSSCG00000054233		lncRNA
T_SS	2	106,932,589 - 106,945,457	ENSSSCG00000035539	ST8SIA4	Protein coding
T_SS	2	108,713,184 - 108,903,430	ENSSSCG00000049923		Protein coding
T_SS	2	105870529	ENSSSCG00000054777		lncRNA
T_SS	2	106,932,589 - 107,004,443	ENSSSCG00000042228		lncRNA
T_SS	2	107,268,832 - 107,452,342	ENSSSCG00000045323		lncRNA
T_SS	2	107,945,395 - 108,130,080	ENSSSCG00000053934		lncRNA
T_SS	2	108,629,684 - 108,806,409	ENSSSCG00000042485		lncRNA
T_SS	2	108,964,268 - 109,160,103	ENSSSCG00000053824		lncRNA
T_SS	2	108,964,268 - 109,160,103	ENSSSCG00000058497		lncRNA
T_SS	2	109,005,900 -109,199,582	ENSSSCG00000062896		lncRNA
T_SS	2	109,005,900 - 109,206,314	ENSSSCG00000055779		lncRNA
T_SS	2	109080084 - 109284720	ENSSSCG00000057887		lncRNA
T_SS	2	109,110,747 - 109,307,908	ENSSSCG00000058355		lncRNA
T_SS	2	109,209,859 - 109,409,209	ENSSSCG00000055932		lncRNA
T_SS	2	109,284,720 - 109,472,448	ENSSSCG00000059317		lncRNA
T_SS	2	109,352,808 - 109,542,572	ENSSSCG00000055792		lncRNA
T_SS	2	109,401,482 - 109,589,218	ENSSSCG00000061911		lncRNA
T_SS	2	109,472,448 - 109,659,487	ENSSSCG00000057965		lncRNA
T_SS	2	109,486,215 - 109,659,487	ENSSSCG00000053102		lncRNA
T_SS	2	109,500,312 - 109,659,487	ENSSSCG00000058010		lncRNA
T_SS	2	109,522,926 - 109,719,183	ENSSSCG00000062992		lncRNA
T_SS	2	110,224,555 - 110,420,052	ENSSSCG00000023111	U6	snRNA
T_SS	2	108,272,377 - 108,425,902	ENSSSCG00000045807	U2	snRNA
T_SS	2	111,563,782 - 111,689,615	ENSSSCG00000049466		Protein coding
T_SS	2	111,299,450 - 111,499,010	ENSSSCG00000056998		lncRNA
T_SS	2	111,414,402 - 111,553,832	ENSSSCG00000054209		lncRNA
T_SS	2	111,433,729 - 111,625,296	ENSSSCG00000054276		lncRNA
T_SS	2	111,486,280 - 111,670,922	ENSSSCG00000058903		lncRNA
T_SS	2	111,570,691 - 111,689,615	ENSSSCG00000062919		lncRNA
T_SS	2	111,625,296 - 111,689,615	ENSSSCG00000060138		lncRNA
T_SS	2	111,640,538 - 111,689,615	ENSSSCG00000043847		lncRNA
T_SS	2	112051005	ENSSSCG00000056485		lncRNA
T_SS	2	112,209,797 - 112,393,581	ENSSSCG00000062819		lncRNA
T_SS	2	112393581	ENSSSCG00000059572		lncRNA
T_SS	2	112393581	ENSSSCG00000053625		lncRNA
T_SS	2	112393581	ENSSSCG00000044646		lncRNA
T_SS	12	22191109	ENSSSCG00000017471	CDC6	Protein coding
T_SS	12	22191109	ENSSSCG00000017479	WIPF2	Protein coding
T_SS	12	22191109	ENSSSCG00000017478	RAPGEFL1	Protein coding
T_SS	12	22191109	ENSSSCG00000017477	CASC3	Protein coding
T_SS	12	22191109	ENSSSCG00000052038		Protein coding
T_SS	12	22191109	ENSSSCG00000017476	MSL1	Protein coding
T_SS	12	22191109	ENSSSCG00000036933	NR1D1	Protein coding
T_SS	12	22191109	ENSSSCG00000035969	THRA	Protein coding
T_SS	16	64692816	ENSSSCG00000017046	EBF1	Protein coding
T_SS	16	64692816	ENSSSCG00000061376		lncRNA
T_SS	1	10,473,872 - 10,505,848	ENSSSCG00000056648		lncRNA
T_SS	1	10,473,872 - 10,505,848	ENSSSCG00000061773		lncRNA
T_SS	1	10,473,872 - 10,505,848	ENSSSCG00000045185	ssc-mir-9857	miRNA
T_SS	6	135196192	ENSSSCG00000035582	GIPC2	Protein coding
T_SS	6	135196192	ENSSSCG00000003766	DNAJB4	Protein coding
T_SS	6	135196192	ENSSSCG00000003771	FUBP1	Protein coding
T_SS	6	135196192	ENSSSCG00000050806		Protein coding
T_SS	6	135196192	ENSSSCG00000055126	U6	snRNA
T_SS	6	135196192	ENSSSCG00000018423	U6	snRNA
T_SS	6	128607655	ENSSSCG00000003754		Protein coding
T_SS	6	128,028,279 - 128,061,017	ENSSSCG00000005778	HSBP1L1	Protein coding
T_SS	6	128,028,279 - 128,061,017	ENSSSCG00000005777	TXNL4A	Protein coding
T_SS	6	127822624	ENSSSCG00000005780	KCNG2	Protein coding
T_SS	6	127,822,624 - 128,038,925	ENSSSCG00000023171	SLC66A2	Protein coding
T_SS	6	128,028,279 - 128,126,009	ENSSSCG00000038475		Protein coding
T_SS	6	128,028,279 - 128,180,187	ENSSSCG00000038632	ADNP2	Protein coding
T_SS	6	128,096,745 - 128,349,869	ENSSSCG00000023376	PARD6G	Protein coding
T_SS	6	128,540,069 - 128,607,655	ENSSSCG00000003753		Protein coding
T_SS	6	128,926,928 - 128,933,859	ENSSSCG00000003755	MCOLN2	Protein coding
T_SS	6	128,926,928 - 129,027,823	ENSSSCG00000003756	LPAR3	Protein coding
T_SS	6	128,961,716 - 129,210,420	ENSSSCG00000003757	SSX2IP	Protein coding
T_SS	6	128,975,440 - 129,150,250	ENSSSCG00000044786		Protein coding
T_SS	6	129,106,033 - 129,303,560	ENSSSCG00000003758	CTBS	Protein coding
T_SS	6	129,106,033 - 129,338,493	ENSSSCG00000029882	SPATA1	Protein coding
T_SS	6	129,149,710 - 129,348,946	ENSSSCG00000053185	GNG5	Protein coding
T_SS	6	129,192,451 - 129,363,499	ENSSSCG00000022145	RPF1	Protein coding
T_SS	6	129,279,850 - 129,363,499	ENSSSCG00000026532	DNASE2B	Protein coding
T_SS	6	129,298,592 - 129,363,499	ENSSSCG00000026005	SAMD13	Protein coding
T_SS	6	129,301,918 - 129,363,499	ENSSSCG00000044862		Protein coding
T_SS	6	128,506,422 - 128,607,655	ENSSSCG00000060282		Protein coding
T_SS	6	125685780	ENSSSCG00000055429		lncRNA
T_SS	6	126,631,171 - 126,808,755	ENSSSCG00000057422		lncRNA
T_SS	6	127822624	ENSSSCG00000055983		lncRNA
T_SS	6	128,038,925 - 128,180,187	ENSSSCG00000063496		lncRNA
T_SS	6	128,061,017 - 128,180,187	ENSSSCG00000055757		lncRNA
T_SS	6	128,318,719 - 128,362,537	ENSSSCG00000063050		lncRNA
T_SS	6	129,279,850 - 129,363,499	ENSSSCG00000022206	UOX	Protein coding
T_SS	8	134,856,930 - 135,049,023	ENSSSCG00000009233	GPAT3	Protein coding
T_SS	8	134,974,704 - 135,049,023	ENSSSCG00000009234	ABRAXAS1	Protein coding
T_SS	8	134,974,704 - 135,049,023	ENSSSCG00000038042	MRPS18C	Protein coding
T_SS	8	134,974,704 - 135,049,023	ENSSSCG00000009236	HELQ	Protein coding
T_SS	8	135,028,616 - 135,049,023	ENSSSCG00000051849		Protein coding
T_SS	8	135049023	ENSSSCG00000009238	COQ2	Protein coding
T_SS	8	134,856,930 - 134,860,931	ENSSSCG00000056871		lncRNA
T_SS	8	134,974,704 - 135,049,023	ENSSSCG00000047350		lncRNA
T_SS	8	135,028,616 - 135,049,023	ENSSSCG00000047440		lncRNA
T_SS	8	135,028,616 - 135,049,023	ENSSSCG00000009237	HPSE	Protein coding
T_SS	8	4960712	ENSSSCG00000035020	STK32B	Protein coding
T_SS	8	4,906,107 - 4,960,712	ENSSSCG00000032637	EVC	Protein coding
T_SS	8	4,906,107 - 4,960,712	ENSSSCG00000024399	EVC2	Protein coding
T_SS	9	39195933	ENSSSCG00000015016	POU2AF1	Protein coding
T_SS	9	39195933	ENSSSCG00000015020	BTG4	Protein coding
T_SS	9	39195933	ENSSSCG00000015021	HOATZ	Protein coding
T_SS	9	39424271	ENSSSCG00000015022	LAYN	Protein coding
T_SS	9	39,424,271 - 39,486,772	ENSSSCG00000032941	SIK2	Protein coding
T_SS	9	39,424,271 - 39,486,772	ENSSSCG00000029538	PPP2R1B	Protein coding
T_SS	9	39,453,846 - 39,486,772	ENSSSCG00000015023	ALG9	Protein coding
T_SS	9	39195933	ENSSSCG00000023071	ssc-mir-34c-1	miRNA
T_SS	10	68,726,153 - 68,776,792	ENSSSCG00000011162		Protein coding
T_SS	10	68,726,153 - 69,231,514	ENSSSCG00000011163	DIP2C	Protein coding
T_SS	10	69,069,560 - 69,352,432	ENSSSCG00000011166	ZMYND11	Protein coding
T_SS	10	68,726,153 - 68,752,585	ENSSSCG00000052560		Processed pseudogene
T_SS	10	68,726,153 - 68,776,792	ENSSSCG00000042778		lncRNA
T_SS	10	68,726,153 - 68,776,792	ENSSSCG00000056287		lncRNA
T_SS	10	51870599	ENSSSCG00000030662	PTF1A	Protein coding
T_SS	10	51,870,599 - 51,974,203	ENSSSCG00000011077	MSRB2	Protein coding
T_SS	10	51,870,599 - 51,974,203	ENSSSCG00000011078	ARMC3	Protein coding
T_SS	10	52,218,082 - 52,234,291	ENSSSCG00000011079	PIP4K2A	Protein coding
T_SS	10	52,218,082 - 52,234,291	ENSSSCG00000045344		Protein coding
T_SS	10	51,412,141 - 51,438,887	ENSSSCG00000057337		lncRNA
T_SS	10	51,412,141 - 51,438,887	ENSSSCG00000062689		lncRNA
T_SS	10	51,412,141 - 51,438,887	ENSSSCG00000053398		lncRNA
T_SS	10	51,412,141 - 51,438,887	ENSSSCG00000063450		lncRNA
T_SS	10	52,218,082 - 52,234,291	ENSSSCG00000018307	U6	snRNA
T_SS	11	16,776,240 - 16,792,168	ENSSSCG00000047857	C13orf42	Protein coding
T_SS	11	16,776,240 - 16,792,168	ENSSSCG00000024765		Protein coding
T_SS	11	16,776,240 - 16,792,168	ENSSSCG00000024385	RNASEH2B	Protein coding
T_SS	11	17051800	ENSSSCG00000009387	DLEU7	Protein coding
T_SS	11	17051800	ENSSSCG00000042045		lncRNA
T_SS	11	17051800	ENSSSCG00000057141		lncRNA
T_SS	11	17051800	ENSSSCG00000052173		lncRNA
T_SS	11	17051800	ENSSSCG00000053383		lncRNA
T_SS	13	17,486,172 - 17,496,040	ENSSSCG00000011229	STT3B	Protein coding
T_SS	15	104520179	ENSSSCG00000016093		Protein coding
T_SS	15	104520179	ENSSSCG00000016094	BZW1	Protein coding
T_SS	15	104520179	ENSSSCG00000016095	CLK1	Protein coding
T_SS	15	104520179	ENSSSCG00000016096	PPIL3	Protein coding
T_SS	15	104520179	ENSSSCG00000039654	NIF3L1	Protein coding
T_SS	15	104520179	ENSSSCG00000016098	ORC2	Protein coding
T_SS	15	104520179	ENSSSCG00000060625		lncRNA
T_TS	6	128607655	ENSSSCG00000003754		Protein coding
T_TS	6	128,028,279 - 128,061,017	ENSSSCG00000005778	HSBP1L1	Protein coding
T_TS	6	128,028,279 - 128,061,017	ENSSSCG00000005777	TXNL4A	Protein coding
T_TS	6	125,900,303 - 125,909,608	ENSSSCG00000003749	PIK3C3	Protein coding
T_TS	6	127822624	ENSSSCG00000005780	KCNG2	Protein coding
T_TS	6	127,822,624 - 128,038,925	ENSSSCG00000023171	SLC66A2	Protein coding
T_TS	6	128,028,279 - 128,126,009	ENSSSCG00000038475		Protein coding
T_TS	6	128,028,279 - 128,180,187	ENSSSCG00000038632	ADNP2	Protein coding
T_TS	6	128,096,745 - 128,349,869	ENSSSCG00000023376	PARD6G	Protein coding
T_TS	6	128,540,069 - 128,607,655	ENSSSCG00000003753		Protein coding
T_TS	6	128,926,928 - 128,933,859	ENSSSCG00000003755	MCOLN2	Protein coding
T_TS	6	128,926,928 - 129,027,823	ENSSSCG00000003756	LPAR3	Protein coding
T_TS	6	128,961,716 - 129,210,420	ENSSSCG00000003757	SSX2IP	Protein coding
T_TS	6	128,975,440 - 129,150,250	ENSSSCG00000044786		Protein coding
T_TS	6	129,106,033 - 129,303,560	ENSSSCG00000003758	CTBS	Protein coding
T_TS	6	129,106,033 - 129,338,493	ENSSSCG00000029882	SPATA1	Protein coding
T_TS	6	129,149,710 - 129,348,946	ENSSSCG00000053185	GNG5	Protein coding
T_TS	6	129,192,451 - 129,363,499	ENSSSCG00000022145	RPF1	Protein coding
T_TS	6	129,279,850 - 129,363,499	ENSSSCG00000026532	DNASE2B	Protein coding
T_TS	6	129,298,592 - 129,363,499	ENSSSCG00000026005	SAMD13	Protein coding
T_TS	6	129,301,918 - 129,363,499	ENSSSCG00000044862		Protein coding
T_TS	6	128,506,422 - 128,607,655	ENSSSCG00000060282		Protein coding
T_TS	6	125685780	ENSSSCG00000055429		lncRNA
T_TS	6	126,631,171 - 126,808,755	ENSSSCG00000057422		lncRNA
T_TS	6	127822624	ENSSSCG00000055983		lncRNA
T_TS	6	128,038,925 - 128,180,187	ENSSSCG00000063496		lncRNA
T_TS	6	128,061,017 - 128,180,187	ENSSSCG00000055757		lncRNA
T_TS	6	128,318,719 - 128,362,537	ENSSSCG00000063050		lncRNA
T_TS	6	129,279,850 - 129,363,499	ENSSSCG00000022206	UOX	Protein coding
T_TS	15	25,570,481 - 25,570,891	ENSSSCG00000050390		Protein coding
T_TS	15	25,570,481 - 25,570,891	ENSSSCG00000040701	GYPC	Protein coding
T_TS	15	25,570,481 - 25,570,891	ENSSSCG00000060468		lncRNA
T_TS	15	25,570,481 - 25,570,891	ENSSSCG00000061010		lncRNA
T_TS	4	72,028,076 - 72,045,767	ENSSSCG00000025087	ASPH	Protein coding
T_TS	4	72,028,076 -72,045,767	ENSSSCG00000006230	CLVS1	Protein coding
T_V8h	2	99,041,870 - 99,069,820	ENSSSCG00000046245		Protein coding
T_V8h	2	97,508,070 - 97,680,472	ENSSSCG00000014151	CETN3	Protein coding
T_V8h	2	97,546,945 - 97,710,223	ENSSSCG00000014152	MBLAC2	Protein coding
T_V8h	2	97,560,134 - 97,710,223	ENSSSCG00000026233		Protein coding
T_V8h	2	97,607,971 - 97,710,223	ENSSSCG00000024193	LYSMD3	Protein coding
T_V8h	2	97,637,824 - 98,213,679	ENSSSCG00000035025	ADGRV1	Protein coding
T_V8h	2	98619839	ENSSSCG00000056856		Protein coding
T_V8h	2	100,350,673 - 100,545,358	ENSSSCG00000014157	NR2F1	Protein coding
T_V8h	2	100,545,358 - 100,948,637	ENSSSCG00000027608	FAM172A	Protein coding
T_V8h	2	94,855,585 - 95,014,810	ENSSSCG00000014146	RASA1	Protein coding
T_V8h	2	94,938,876 - 95,096,326	ENSSSCG00000014147	CCNH	Protein coding
T_V8h	2	94,938,876 - 95,096,326	ENSSSCG00000048763		Protein coding
T_V8h	2	95,549,933 - 95,770,145	ENSSSCG00000014148	TMEM161B	Protein coding
T_V8h	2	96,027,967 - 96,372,331	ENSSSCG00000014149	MEF2C	Protein coding
T_V8h	2	96,027,967 - 96,197,993	ENSSSCG00000050823		Protein coding
T_V8h	2	95,014,810 - 95,096,326	ENSSSCG00000052426		lncRNA
T_V8h	2	95,266,233 - 95,446,118	ENSSSCG00000052480		lncRNA
T_V8h	2	95,286,846 - 95,446,118	ENSSSCG00000055619		lncRNA
T_V8h	2	95,352,071 - 95,549,933	ENSSSCG00000054377		lncRNA
T_V8h	2	95,435,801 - 95,549,933	ENSSSCG00000044415		lncRNA
T_V8h	2	95,500,013 - 95,549,933	ENSSSCG00000061590		lncRNA
T_V8h	2	95,549,933 - 95,679,479	ENSSSCG00000053188		lncRNA
T_V8h	2	95,549,933 - 95,679,479	ENSSSCG00000051977		lncRNA
T_V8h	2	95,770,145 - 95,859,076	ENSSSCG00000058079		lncRNA
T_V8h	2	95,770,145 - 95,941,838	ENSSSCG00000038476		lncRNA
T_V8h	2	95,770,145 - 95,953,423	ENSSSCG00000060814		lncRNA
T_V8h	2	95,859,076 - 96,041,647	ENSSSCG00000063280		lncRNA
T_V8h	2	95,941,838 - 96,041,647	ENSSSCG00000055379		lncRNA
T_V8h	2	95,941,838 - 96,041,647	ENSSSCG00000060171		lncRNA
T_V8h	2	95,941,838 - 96,077,373	ENSSSCG00000059644		lncRNA
T_V8h	2	95,941,838 - 96,077,373	ENSSSCG00000056869		lncRNA
T_V8h	2	95,941,838 - 96,077,373	ENSSSCG00000056397		lncRNA
T_V8h	2	95,941,838 - 96,077,373	ENSSSCG00000053066		lncRNA
T_V8h	2	96,027,967 - 96,137,988	ENSSSCG00000062861		lncRNA
T_V8h	2	96,027,967 - 96,190,298	ENSSSCG00000041042		lncRNA
T_V8h	2	96,027,967 - 96,190,298	ENSSSCG00000057405		lncRNA
T_V8h	2	96,027,967 - 96,197,993	ENSSSCG00000059257		lncRNA
T_V8h	2	96,249,140 - 96,372,331	ENSSSCG00000049322		lncRNA
T_V8h	2	96,349,263 - 96,440,983	ENSSSCG00000046941		lncRNA
T_V8h	2	96,417,792 - 96,579,517	ENSSSCG00000052751		lncRNA
T_V8h	2	96,579,517 - 96,763,009	ENSSSCG00000062254		lncRNA
T_V8h	2	96,645,000 - 96,763,009	ENSSSCG00000060605		lncRNA
T_V8h	2	96,852,755 - 96,969,360	ENSSSCG00000055741		lncRNA
T_V8h	2	97,108,989 - 97,304,972	ENSSSCG00000057810		lncRNA
T_V8h	2	97,208,065 - 97,357,185	ENSSSCG00000041572		lncRNA
T_V8h	2	97,508,070 - 97,560,134	ENSSSCG00000054994		lncRNA
T_V8h	2	97,508,070 - 97,637,824	ENSSSCG00000041183		lncRNA
T_V8h	2	97,508,070 - 97,653,371	ENSSSCG00000053092		lncRNA
T_V8h	2	97,546,945 - 97,710,223	ENSSSCG00000060756		lncRNA
T_V8h	2	98213679	ENSSSCG00000058343		lncRNA
T_V8h	2	98619839	ENSSSCG00000053095		lncRNA
T_V8h	2	98619839	ENSSSCG00000056205		lncRNA
T_V8h	2	99,041,870 - 99,069,820	ENSSSCG00000055008		lncRNA
T_V8h	2	99492485	ENSSSCG00000057995		lncRNA
T_V8h	2	99,492,485 - 99,531,694	ENSSSCG00000061085		lncRNA
T_V8h	2	99,492,485 - 99,531,694	ENSSSCG00000055903		lncRNA
T_V8h	2	99,492,485 - 99,577,410	ENSSSCG00000060099		lncRNA
T_V8h	2	99,492,485 - 99,599,185	ENSSSCG00000058507		lncRNA
T_V8h	2	99,492,485 - 99,599,185	ENSSSCG00000053794		lncRNA
T_V8h	2	99,712,712 - 99,852,196	ENSSSCG00000057162		lncRNA
T_V8h	2	99,777,237 - 99,899,912	ENSSSCG00000059147		lncRNA
T_V8h	2	99,777,237 - 99,940,212	ENSSSCG00000056823		lncRNA
T_V8h	2	99,798,826 - 99,984,716	ENSSSCG00000062174		lncRNA
T_V8h	2	99,852,196 - 100,037,326	ENSSSCG00000053056		lncRNA
T_V8h	2	99,899,912 - 100,063,240	ENSSSCG00000054919		lncRNA
T_V8h	2	99,899,912 - 100,096,616	ENSSSCG00000061177		lncRNA
T_V8h	2	99,932,721 - 100,134,231	ENSSSCG00000057342		lncRNA
T_V8h	2	100,127,129 - 100,326,888	ENSSSCG00000052594		lncRNA
T_V8h	2	100,241,628 - 100,350,673	ENSSSCG00000061981		lncRNA
T_V8h	2	100,241,628 - 100,369,091	ENSSSCG00000059319		lncRNA
T_V8h	2	100,241,628 - 100,369,091	ENSSSCG00000059056		lncRNA
T_V8h	2	100,913,881 - 100,948,637	ENSSSCG00000014161	KIAA0825	Protein coding
T_V8h	2	100,241,628 - 100,369,091	ENSSSCG00000055599		lncRNA
T_V8h	2	100,241,628 - 100,369,091	ENSSSCG00000056188		lncRNA
T_V8h	2	100,326,888 - 100,369,091	ENSSSCG00000048883		lncRNA
T_V8h	2	100,326,888 - 100,369,091	ENSSSCG00000061218		lncRNA
T_V8h	2	96,197,993 - 96,515,110	ENSSSCG00000035571		lncRNA
T_V8h	2	100,241,628 - 100,369,091	ENSSSCG00000051601		lncRNA
T_V8h	2	98,213,679 - 95,549,933	ENSSSCG00000061809	U6	snRNA
T_V8h	2	96,027,967 -96,137,988	ENSSSCG00000018888		miRNA
T_V8h	2	102014302	ENSSSCG00000025286	MCTP1	Protein coding
T_V8h	2	102,014,302 - 102,148,280	ENSSSCG00000026175	FAM81B	Protein coding
T_V8h	2	102,014,302 - 102,222,267	ENSSSCG00000014165		Protein coding
T_V8h	2	102,064,911 - 102,222,267	ENSSSCG00000014139	ARSK	Protein coding
T_V8h	2	102,145,110 - 102,222,267	ENSSSCG00000014141	RFESD	Protein coding
T_V8h	2	102,168,428 - 102,387,102	ENSSSCG00000030114	SPATA9	Protein coding
T_V8h	2	102,387,102 - 102,489,498	ENSSSCG00000029805	RHOBTB3	Protein coding
T_V8h	2	102,387,102 - 102,489,498	ENSSSCG00000039731		Protein coding
T_V8h	2	102,430,205 - 102,489,498	ENSSSCG00000014168	ELL2	Protein coding
T_V8h	2	102,133,556 - 102,222,267	ENSSSCG00000014140	GPR150	Protein coding
T_V8h	2	86854220	ENSSSCG00000034241		Protein coding
T_V8h	2	86854220	ENSSSCG00000014101	AP3B1	Protein coding
T_Vall	1	32,189,900 - 32,189,900	ENSSSCG00000036790	AKAP7	Protein coding
