# Supplementary material for: Genomic regions, candidate genes, and pleiotropic variants associated with physiological and anatomical indicators of heat stress response in lactating sows
Source: BMC Genomics. 2024 May 13;25:467. doi: 10.1186/s12864-024-10365-4 (PMC11092106; doi:10.1186/s12864-024-10365-4)
Supplement: Supplementary file 4 — Supplementary Material 4 [file 12864_2024_10365_MOESM4_ESM.xlsx]

## Sheet: Sheet 1
Table S3. Functional analysis for the genes annotated based on GWAs results using whole genome sequence data
Trait	Category	Term	Count	p-value	Genes
EA	Pathway	ssc04659:Th17 cell differentiation	2	0.0476666	HSP90AB1, NFKBIE
RR	Biological process	GO:0042026 protein refolding	2	0.0322018	ENSSSCG00000029160, HSPA1L
RR	Biological process	GO:0034620 cellular response to unfolded protein	2	0.03897	ENSSSCG00000029160, HSPA1L
RR	Biological process	GO:0007130 synaptonemal complex assembly	2	0.0412159	BAG6, EHMT2
RR	Biological process	GO:0006402 mRNA catabolic process	2	0.0412159	LSM2, DXO
RR	Biological process	GO:0051085 chaperone mediated protein folding requiring cofactor	2	0.0545845	ENSSSCG00000029160, HSPA1L
RR	Biological process	GO:0006958 complement activation, classical pathway	2	0.0764644	C4A, C2
RR	Cellular component	GO:0016020 membrane	6	0.0502627	SLC44A4, NEU1, ABHD16A, CYP21A2, BAG6, ENSSSCG00000039071
RR	Cellular component	GO:0005886 plasma membrane	13	0.0844134	LY6G6D, ENSSSCG00000029160, HSPA1L, MPIG6B, SLC44A4, NEU1, PRRC2A, DXO, LY6G6F, EDNRA, NELFE, ENSSSCG00000039071, ENSSSCG00000040885
RR	Molecular function	GO:0051787 misfolded protein binding	3	0.0010157	BAG6, ENSSSCG00000029160, HSPA1L
RR	Molecular function	GO:0016597 amino acid binding	2	0.0171329	AARS2, DDAH2
RR	Molecular function	GO:0002161 aminoacyl-tRNA editing activity	2	0.0213714	AARS2, VARS1
RR	Molecular function	GO:0005496 steroid binding	2	0.0297953	CYP21A2, NR3C2
RR	Molecular function	GO:0044183 protein binding involved in protein folding	2	0.0688569	ENSSSCG00000029160, HSPA1L
RR	Molecular function	GO:0031072 heat shock protein binding	2	0.0728788	ENSSSCG00000029160, HSPA1L
RR	Molecular function	GO:0031625 ubiquitin protein ligase binding	3	0.0851642	BAG6, ENSSSCG00000029160, HSPA1L
RR	Pathway	ssc04610:Complement and coagulation cascades	3	0.0129579	CFB, C4A, C2
RR	Pathway	ssc05150:Staphylococcus aureus infection	3	0.0168988	CFB, C4A, C2
RR	Pathway	ssc03040:Spliceosome	3	0.0295308	LSM2, HSPA1L, CDC5L
RR	Pathway	ssc00970:Aminoacyl-tRNA biosynthesis	2	0.0940107	AARS2, VARS1
T_ES	Biological process	GO:0006821 chloride transport	2	0.0522667	ANO4, TTYH2
T_ES	Biological process	GO:0007018 microtubule-based movement	2	0.0674477	KIF19, DNAI2
T_ES	Biological process	GO:0007605 sensory perception of sound	2	0.0848751	CEMIP, RPL38
T_ES	Molecular function	GO:0005229 intracellular calcium activated chloride channel activity	2	0.0181893	ANO4, TTYH2
T_ES	Molecular function	GO:0003777 microtubule motor activity	2	0.0443735	KIF19, DNAI2
T_ES	Molecular function	GO:0005254 chloride channel activity	2	0.0454071	ANO4, TTYH2
T_RS	Biological process	GO:0006486 protein glycosylation	3	0.0696597	STT3B, ST8SIA4, ALG9
T_RS	Cellular component	GO:0098797 plasma membrane protein complex	2	0.0307728	EVC2, EVC
T_RS	Cellular component	GO:0005634 nucleus	19	0.0387164	NR1D1, THRA, ADNP2, NIF3L1, PIP4K2A, MRPS18C, ORC2, EBF1, NUDT12, CLK1, CDC6, SAMD13, PARD6G, EVC2, RNASEH2B, HSBP1L1, ABRAXAS1, HELQ, FUBP1
T_RS	Cellular component	GO:0005763 mitochondrial small ribosomal subunit	2	0.0735845	MRPS18C, ABRAXAS1
T_RS	Molecular function	GO:0070181 small ribosomal subunit rRNA binding	2	0.0270906	MRPS18C, ABRAXAS1
T_RS	Molecular function	GO:0003688 DNA replication origin binding	2	0.0436551	ORC2, CDC6
T_RS	Pathway	ssc01100:Metabolic pathways	11	0.0485808	STT3B, COQ2, UOX, ALG9, NUDT12, ENSSSCG00000016093, GPAT3, ENSSSCG00000003754, ENSSSCG00000024765, PIP4K2A, HPSE
T_SS	Biological process	GO:0006486 protein glycosylation	3	0.0696597	STT3B, ST8SIA4, ALG9
T_SS	Cellular component	GO:0098797 plasma membrane protein complex	2	0.0307728	EVC2, EVC
T_SS	Cellular component	GO:0005634 nucleus	19	0.0387164	NR1D1, THRA, ADNP2, NIF3L1, PIP4K2A, MRPS18C, ORC2, EBF1, NUDT12, CLK1, CDC6, SAMD13, PARD6G, EVC2, RNASEH2B, HSBP1L1, ABRAXAS1, HELQ, FUBP1
T_SS	Cellular component	GO:0005763 mitochondrial small ribosomal subunit	2	0.0735845	MRPS18C, ABRAXAS1
T_SS	Molecular function	GO:0070181 small ribosomal subunit rRNA binding	2	0.0270906	MRPS18C, ABRAXAS1
T_SS	Molecular function	GO:0003688 DNA replication origin binding	2	0.0436551	ORC2, CDC6
T_TS	Biological process	GO:0007098 centrosome cycle	2	0.0275274	SSX2IP, PARD6G
T_TS	Cellular component	GO:0005777 peroxisome	2	0.0787603	UOX, PIK3C3
T_V8h	Biological process	GO:0045944 positive regulation of transcription from RNA polymerase II promoter	3	0.081679	MEF2C, AP3B1, NR2F1
